# Supplementary material for: Honokiol Ameliorates Post-Myocardial Infarction Heart Failure Through Ucp3-Mediated Reactive Oxygen Species Inhibition
Source: Front Pharmacol. 2022 Feb 21;13:811682. doi: 10.3389/fphar.2022.811682 (PMC8899544; doi:10.3389/fphar.2022.811682)
Supplement: Supplementary file 1 [file DataSheet1.ZIP]

Archive with 61 entries (50 files):
- original source data1/
- original source data1/fig1/
- original source data1/fig1/A.xlsx
- original source data1/fig1/B.xlsx
- original source data1/fig1/D.xlsx
- original source data1/fig1/E.xlsx
- original source data1/fig2/
- original source data1/fig2/B.xlsx
- original source data1/fig2/C/
- original source data1/fig2/C/MI-CT_20.0x.tif
- original source data1/fig2/C/MI-HKE_20.0x.tif
- original source data1/fig2/C/Sham-CT_20.0x.tif
- original source data1/fig2/D.xlsx
- original source data1/fig2/E/
- original source data1/fig2/E/MI-CT-DAPI.jpg
- original source data1/fig2/E/MI-CT-DHE.jpg
- original source data1/fig2/E/MI-CT-merge.jpg
- original source data1/fig2/E/MI-HKE-DAPI.jpg
- original source data1/fig2/E/MI-HKE-DHE.jpg
- original source data1/fig2/E/MI-HKE-merge.jpg
- original source data1/fig2/E/Sham-CT-DAPI.jpg
- original source data1/fig2/E/Sham-CT-DHE.jpg
- original source data1/fig2/E/Sham-CT-merge.jpg
- original source data1/fig2/F.xlsx
- original source data1/fig3/
- original source data1/fig3/A/
- original source data1/fig3/A/Blank-green.tif
- original source data1/fig3/A/Blank-merge.tif
- original source data1/fig3/A/Blank-red.tif
- original source data1/fig3/A/H2O2-green.tif
- original source data1/fig3/A/H2O2-HK-green.tif
- original source data1/fig3/A/H2O2-HK-merge.tif
- original source data1/fig3/A/H2O2-HK-red.tif
- original source data1/fig3/A/H2O2-merge.tif
- original source data1/fig3/A/H2O2-red.tif
- original source data1/fig3/B.xlsx
- original source data1/fig3/C/
- original source data1/fig3/C/DMSO-BLANK.fcs
- original source data1/fig3/C/DMSO-H2O2.fcs
- original source data1/fig3/C/gating strategies.wsp
- original source data1/fig3/C/HK-BLANK.fcs
- original source data1/fig3/C/HK-H2O2.fcs
- original source data1/fig3/D.xlsx
- original source data1/fig5/
- original source data1/fig5/A.xlsx
- original source data1/fig5/B.xlsx
- original source data1/fig5/C.xlsx
- original source data1/fig5/D/
- original source data1/fig5/D/Fig.5-Gapdh.tif
- original source data1/fig5/D/Fig.5-Ucp3.tif
- original source data1/fig5/E.xlsx
- original source data1/fig5/F/
- original source data1/fig5/F/Fig.5-293GAPDH.tif
- original source data1/fig5/F/Fig.5-293UCP3.tif
- original source data1/fig5/F/Fig.5-H9c2Gapdh.tif
- original source data1/fig5/F/Fig.5-H9c2Ucp3.tif
- original source data1/fig5/F/Fig.5-PCGapdh.tif
- original source data1/fig5/F/Fig.5-PCUcp3.tif
- original source data1/fig5/G.xlsx
- original source data1/fig5/H.xlsx
- original source data1/fig5/I.xlsx
