# Supplementary material for: Honokiol Ameliorates Post-Myocardial Infarction Heart Failure Through Ucp3-Mediated Reactive Oxygen Species Inhibition
Source: Front Pharmacol. 2022 Feb 21;13:811682. doi: 10.3389/fphar.2022.811682 (PMC8899544; doi:10.3389/fphar.2022.811682)
Supplement: Supplementary file 1 [file DataSheet1.ZIP › original source data1/fig1/A.xlsx]

## Sheet: Sheet1
	Oil				Emulsion
0.5h	440.825	298.007	310.572	204.261	940.933	1039.68	735.486	997.36
1h	298.985	120.932	333.137	83.6104	317.908	149.501	94.6679	39.074
2h	16.9468	53.7514	14.6483	48.5071	43.0903	74.7317	41.7719	63.2597
4h	8.39011	13.0783	13.7643	18.4852	7.57475	5.03174	20.3069	12.5239
