# Supplementary material for: Honokiol Ameliorates Post-Myocardial Infarction Heart Failure Through Ucp3-Mediated Reactive Oxygen Species Inhibition
Source: Front Pharmacol. 2022 Feb 21;13:811682. doi: 10.3389/fphar.2022.811682 (PMC8899544; doi:10.3389/fphar.2022.811682)
Supplement: Supplementary file 1 [file DataSheet1.ZIP › original source data1/fig1/B.xlsx]

## Sheet: Sheet1
	Oil				Emulsion
0.5h	222.232	144.661	258.383	181.257	320.361	586.957	308.427	588.703
1h	243.837	204.104	235.473	219.367	183.39	190.913	194.741	166.184
2h	14.9165	37.8239	18.185	40.6426	38.8943	48.1636	29.9715	38.7248
4h	8.51063	11.491	4.21611	10.6923	1.72991	4.18414	3.1922	5.04327
