# Supplementary material for: Honokiol Ameliorates Post-Myocardial Infarction Heart Failure Through Ucp3-Mediated Reactive Oxygen Species Inhibition
Source: Front Pharmacol. 2022 Feb 21;13:811682. doi: 10.3389/fphar.2022.811682 (PMC8899544; doi:10.3389/fphar.2022.811682)
Supplement: Supplementary file 1 [file DataSheet1.ZIP › original source data1/fig1/D.xlsx]

## Sheet: Sheet1
Sham/CT	MI/CT	MI/HKE
66.6667	22	43.6667
64	25.6667	62.3333
70.6667	40	45.6667
61	30.6667	52.6667
75.6667	52	49
72.3333	47.6667	69
82	36.6667	46.6667
73.6667	36.381	43.3333
		51.5417
