# Supplementary material for: Honokiol Ameliorates Post-Myocardial Infarction Heart Failure Through Ucp3-Mediated Reactive Oxygen Species Inhibition
Source: Front Pharmacol. 2022 Feb 21;13:811682. doi: 10.3389/fphar.2022.811682 (PMC8899544; doi:10.3389/fphar.2022.811682)
Supplement: Supplementary file 1 [file DataSheet1.ZIP › original source data1/fig1/E.xlsx]

## Sheet: Sheet1
Sham/CT	MI/CT	MI/HKE
31.3333	8.33333	18.3333
30	10	29
34.6667	16.3333	19
28.3333	12	23.3333
38.6667	22.6667	20.6667
35.6667	20.3333	33
44.6667	15	19.6667
37	14.9524	18
		22.625

## Sheet: Sheet2
0.489614	1.35172	1.43993
0.557113	0.757313	1.52174
0.384857	0.890968	0.954331
0.477195
1.02603	2.83264	3.01749
1.16748	1.58701	3.18894
0.806499	1.8671	1.99988
