# Supplementary material for: Honokiol Ameliorates Post-Myocardial Infarction Heart Failure Through Ucp3-Mediated Reactive Oxygen Species Inhibition
Source: Front Pharmacol. 2022 Feb 21;13:811682. doi: 10.3389/fphar.2022.811682 (PMC8899544; doi:10.3389/fphar.2022.811682)
Supplement: Supplementary file 1 [file DataSheet1.ZIP › original source data1/fig2/D.xlsx]

## Sheet: Sheet1
Sham/CT	MI/CT	MI/HKE
0.984163	12.4133	0.406103
0.173101	14.3666	1.51627
0.250674	6.22667	0.835377
