# Supplementary material for: Honokiol Ameliorates Post-Myocardial Infarction Heart Failure Through Ucp3-Mediated Reactive Oxygen Species Inhibition
Source: Front Pharmacol. 2022 Feb 21;13:811682. doi: 10.3389/fphar.2022.811682 (PMC8899544; doi:10.3389/fphar.2022.811682)
Supplement: Supplementary file 1 [file DataSheet1.ZIP › original source data1/fig2/F.xlsx]

## Sheet: Sheet1
Sham/CT	MI/CT	MI/HKE
0.99114	1.99985	1.32864
0.877833	1.95287	1.5852
1.13103	2.37983	1.70637
