# Supplementary material for: Honokiol Ameliorates Post-Myocardial Infarction Heart Failure Through Ucp3-Mediated Reactive Oxygen Species Inhibition
Source: Front Pharmacol. 2022 Feb 21;13:811682. doi: 10.3389/fphar.2022.811682 (PMC8899544; doi:10.3389/fphar.2022.811682)
Supplement: Supplementary file 1 [file DataSheet1.ZIP › original source data1/fig3/B.xlsx]

## Sheet: Sheet1
Control	H2O2	H2O2+HK
79.8479	1.26984	7.48803
96.1235	1.47957	13.6191
114.646	1.72997	13.9134
