# Supplementary material for: Honokiol Ameliorates Post-Myocardial Infarction Heart Failure Through Ucp3-Mediated Reactive Oxygen Species Inhibition
Source: Front Pharmacol. 2022 Feb 21;13:811682. doi: 10.3389/fphar.2022.811682 (PMC8899544; doi:10.3389/fphar.2022.811682)
Supplement: Supplementary file 1 [file DataSheet1.ZIP › original source data1/fig3/C/gating strategies.wsp]

<?xml version="1.0" encoding="UTF-8"?>
 <Workspace version="20.0"  modDate="Sun Jun 13 17:34:52 CST 2021"  flowJoVersion="10.0.7r2"  drawRowBorders="1"  drawColumnBorders="1"  curGroup="所有样本"  groupPaneHeight="-1"  xmlns:xsi="http://www.w3.org/2001/XMLSchema-instance"  xmlns:gating="http://www.isac-net.org/std/Gating-ML/v2.0/gating"  xmlns:transforms="http://www.isac-net.org/std/Gating-ML/v2.0/transformations"  xmlns:data-type="http://www.isac-net.org/std/Gating-ML/v2.0/datatypes"  xsi:schemaLocation="http://www.isac-net.org/std/Gating-ML/v2.0/gating http://www.isac-net.org/std/Gating-ML/v2.0/gating/Gating-ML.v2.0.xsd http://www.isac-net.org/std/Gating-ML/v2.0/transformations http://www.isac-net.org/std/Gating-ML/v2.0/gating/Transformations.v2.0.xsd http://www.isac-net.org/std/Gating-ML/v2.0/datatypes http://www.isac-net.org/std/Gating-ML/v2.0/gating/DataTypes.v2.0.xsd "  nonAutoSaveFileName="file:/C:/Users/刘剑宇/Desktop/fig/fig3/20210613.wsp" >
   <WindowPosition x="307"  y="201"  width="600"  height="720"  displayed="1"  panelState="" />
   <TextTraits font="SansSerif"  size="12"  name=""  style="plain"  color="#000000"  background="#00ffffff"  just="left" />
   <Columns>
     <TColumn width="289" >
       <Property key="fj.appnode.prop.name" />
     </TColumn>
     <TColumn width="130" >
       <Property key="fj.appnode.prop.statistic" />
     </TColumn>
     <TColumn width="129" >
       <Property key="fj.appnode.prop.ncells" />
     </TColumn>
   </Columns>
   <Matrices>
     <transforms:spilloverMatrix prefix="Comp-"  name="Acquisition-defined"  editable="0"  color="#c0c0c0"  version="FlowJo-10.0.7r2"  status="FINALIZED"  transforms:id="46217bfb-5c9b-41e3-83b6-ed00b3d9e03f"  suffix="" >
       <data-type:parameters>
         <data-type:parameter data-type:name="BL1-A" />
         <data-type:parameter data-type:name="BL2-A" />
         <data-type:parameter data-type:name="BL1-H" />
         <data-type:parameter data-type:name="BL2-H" />
         <data-type:parameter data-type:name="BL1-W" />
         <data-type:parameter data-type:name="BL2-W" />
       </data-type:parameters>
       <transforms:spillover data-type:parameter="BL1-A" >
         <transforms:coefficient data-type:parameter="BL1-A"  transforms:value="1" />
         <transforms:coefficient data-type:parameter="BL2-A"  transforms:value="0.3534980118" />
         <transforms:coefficient data-type:parameter="BL1-H"  transforms:value="0" />
         <transforms:coefficient data-type:parameter="BL2-H"  transforms:value="0" />
         <transforms:coefficient data-type:parameter="BL1-W"  transforms:value="0" />
         <transforms:coefficient data-type:parameter="BL2-W"  transforms:value="0" />
       </transforms:spillover>
       <transforms:spillover data-type:parameter="BL2-A" >
         <transforms:coefficient data-type:parameter="BL1-A"  transforms:value="0" />
         <transforms:coefficient data-type:parameter="BL2-A"  transforms:value="1" />
         <transforms:coefficient data-type:parameter="BL1-H"  transforms:value="0" />
         <transforms:coefficient data-type:parameter="BL2-H"  transforms:value="0" />
         <transforms:coefficient data-type:parameter="BL1-W"  transforms:value="0" />
         <transforms:coefficient data-type:parameter="BL2-W"  transforms:value="0" />
       </transforms:spillover>
       <transforms:spillover data-type:parameter="BL1-H" >
         <transforms:coefficient data-type:parameter="BL1-A"  transforms:value="0" />
         <transforms:coefficient data-type:parameter="BL2-A"  transforms:value="0" />
         <transforms:coefficient data-type:parameter="BL1-H"  transforms:value="1" />
         <transforms:coefficient data-type:parameter="BL2-H"  transforms:value="0.3534980118" />
         <transforms:coefficient data-type:parameter="BL1-W"  transforms:value="0" />
         <transforms:coefficient data-type:parameter="BL2-W"  transforms:value="0" />
       </transforms:spillover>
       <transforms:spillover data-type:parameter="BL2-H" >
         <transforms:coefficient data-type:parameter="BL1-A"  transforms:value="0" />
         <transforms:coefficient data-type:parameter="BL2-A"  transforms:value="0" />
         <transforms:coefficient data-type:parameter="BL1-H"  transforms:value="0" />
         <transforms:coefficient data-type:parameter="BL2-H"  transforms:value="1" />
         <transforms:coefficient data-type:parameter="BL1-W"  transforms:value="0" />
         <transforms:coefficient data-type:parameter="BL2-W"  transforms:value="0" />
       </transforms:spillover>
       <transforms:spillover data-type:parameter="BL1-W" >
         <transforms:coefficient data-type:parameter="BL1-A"  transforms:value="0" />
         <transforms:coefficient data-type:parameter="BL2-A"  transforms:value="0" />
         <transforms:coefficient data-type:parameter="BL1-H"  transforms:value="0" />
         <transforms:coefficient data-type:parameter="BL2-H"  transforms:value="0" />
         <transforms:coefficient data-type:parameter="BL1-W"  transforms:value="1" />
         <transforms:coefficient data-type:parameter="BL2-W"  transforms:value="0" />
       </transforms:spillover>
       <transforms:spillover data-type:parameter="BL2-W" >
         <transforms:coefficient data-type:parameter="BL1-A"  transforms:value="0" />
         <transforms:coefficient data-type:parameter="BL2-A"  transforms:value="0" />
         <transforms:coefficient data-type:parameter="BL1-H"  transforms:value="0" />
         <transforms:coefficient data-type:parameter="BL2-H"  transforms:value="0" />
         <transforms:coefficient data-type:parameter="BL1-W"  transforms:value="0" />
         <transforms:coefficient data-type:parameter="BL2-W"  transforms:value="1" />
       </transforms:spillover>
     </transforms:spilloverMatrix>
     <transforms:spilloverMatrix prefix="Comp-"  name="Acquisition-defined"  editable="0"  color="#c0c0c0"  version="FlowJo-10.0.7r2"  status="FINALIZED"  transforms:id="ec22e468-38bd-4ee5-b8f4-bfb1a13efcf3"  suffix="" >
       <data-type:parameters>
         <data-type:parameter data-type:name="BL1-A" />
         <data-type:parameter data-type:name="BL2-A" />
         <data-type:parameter data-type:name="BL1-H" />
         <data-type:parameter data-type:name="BL2-H" />
         <data-type:parameter data-type:name="BL1-W" />
         <data-type:parameter data-type:name="BL2-W" />
       </data-type:parameters>
       <transforms:spillover data-type:parameter="BL1-A" >
         <transforms:coefficient data-type:parameter="BL1-A"  transforms:value="1" />
         <transforms:coefficient data-type:parameter="BL2-A"  transforms:value="0.3489679992" />
         <transforms:coefficient data-type:parameter="BL1-H"  transforms:value="0" />
         <transforms:coefficient data-type:parameter="BL2-H"  transforms:value="0" />
         <transforms:coefficient data-type:parameter="BL1-W"  transforms:value="0" />
         <transforms:coefficient data-type:parameter="BL2-W"  transforms:value="0" />
       </transforms:spillover>
       <transforms:spillover data-type:parameter="BL2-A" >
         <transforms:coefficient data-type:parameter="BL1-A"  transforms:value="0.3398819864" />
         <transforms:coefficient data-type:parameter="BL2-A"  transforms:value="1" />
         <transforms:coefficient data-type:parameter="BL1-H"  transforms:value="0" />
         <transforms:coefficient data-type:parameter="BL2-H"  transforms:value="0" />
         <transforms:coefficient data-type:parameter="BL1-W"  transforms:value="0" />
         <transforms:coefficient data-type:parameter="BL2-W"  transforms:value="0" />
       </transforms:spillover>
       <transforms:spillover data-type:parameter="BL1-H" >
         <transforms:coefficient data-type:parameter="BL1-A"  transforms:value="0" />
         <transforms:coefficient data-type:parameter="BL2-A"  transforms:value="0" />
         <transforms:coefficient data-type:parameter="BL1-H"  transforms:value="1" />
         <transforms:coefficient data-type:parameter="BL2-H"  transforms:value="0.3489679992" />
         <transforms:coefficient data-type:parameter="BL1-W"  transforms:value="0" />
         <transforms:coefficient data-type:parameter="BL2-W"  transforms:value="0" />
       </transforms:spillover>
       <transforms:spillover data-type:parameter="BL2-H" >
         <transforms:coefficient data-type:parameter="BL1-A"  transforms:value="0" />
         <transforms:coefficient data-type:parameter="BL2-A"  transforms:value="0" />
         <transforms:coefficient data-type:parameter="BL1-H"  transforms:value="0.3398819864" />
         <transforms:coefficient data-type:parameter="BL2-H"  transforms:value="1" />
         <transforms:coefficient data-type:parameter="BL1-W"  transforms:value="0" />
         <transforms:coefficient data-type:parameter="BL2-W"  transforms:value="0" />
       </transforms:spillover>
       <transforms:spillover data-type:parameter="BL1-W" >
         <transforms:coefficient data-type:parameter="BL1-A"  transforms:value="0" />
         <transforms:coefficient data-type:parameter="BL2-A"  transforms:value="0" />
         <transforms:coefficient data-type:parameter="BL1-H"  transforms:value="0" />
         <transforms:coefficient data-type:parameter="BL2-H"  transforms:value="0" />
         <transforms:coefficient data-type:parameter="BL1-W"  transforms:value="1" />
         <transforms:coefficient data-type:parameter="BL2-W"  transforms:value="0" />
       </transforms:spillover>
       <transforms:spillover data-type:parameter="BL2-W" >
         <transforms:coefficient data-type:parameter="BL1-A"  transforms:value="0" />
         <transforms:coefficient data-type:parameter="BL2-A"  transforms:value="0" />
         <transforms:coefficient data-type:parameter="BL1-H"  transforms:value="0" />
         <transforms:coefficient data-type:parameter="BL2-H"  transforms:value="0" />
         <transforms:coefficient data-type:parameter="BL1-W"  transforms:value="0" />
         <transforms:coefficient data-type:parameter="BL2-W"  transforms:value="1" />
       </transforms:spillover>
     </transforms:spilloverMatrix>
   </Matrices>
   <Cytometers>
     <Cytometer name="GENERIC"  cyt="4486516 Attune NxT Acoustic Focusing Cytometer (Lasers: BRXX)"  useFCS3="1"  extraNegs="0"  widthBasis="-10"  linMin="0"  logMin="1"  linMax="10000"  logMax="10000"  linearRescale="1"  logRescale="1"  linFromKW="1"  logFromKW="1"  useGain="1"  useTransform="0"  transformType="LOG"  manufacturer=""  serialnumber=""  homepage="workspaces-and-samples/flowjo-and-your-cytometer/ws-instrumentation/"  icon="generic.png" >
       <LinParams>
         <Param>time</Param>
       </LinParams>
       <LogParams/>
       <FilterParams>
         <Param/>
       </FilterParams>
       <TransformStore>
         <Transforms>
           <MatrixID matrixId="ec22e468-38bd-4ee5-b8f4-bfb1a13efcf3" />
           <Transforms>
             <transforms:log transforms:offset="1"  transforms:decades="3.0102999566" >
               <data-type:parameter data-type:name="BL2-W" />
             </transforms:log>
             <transforms:log transforms:offset="1"  transforms:decades="6.0205999133" >
               <data-type:parameter data-type:name="BL2-H" />
             </transforms:log>
             <transforms:log transforms:offset="1"  transforms:decades="6.0205999133" >
               <data-type:parameter data-type:name="BL1-H" />
             </transforms:log>
             <transforms:log transforms:offset="1"  transforms:decades="3.0102999566" >
               <data-type:parameter data-type:name="BL1-W" />
             </transforms:log>
             <transforms:log transforms:offset="10"  transforms:decades="4.5205999133" >
               <data-type:parameter data-type:name="BL2-A" />
             </transforms:log>
             <transforms:log transforms:offset="100"  transforms:decades="3.5205999133" >
               <data-type:parameter data-type:name="BL1-A" />
             </transforms:log>
           </Transforms>
         </Transforms>
         <Transforms>
           <MatrixID matrixId="46217bfb-5c9b-41e3-83b6-ed00b3d9e03f" />
           <Transforms>
             <transforms:linear transforms:minRange="0"  transforms:maxRange="1048576"  gain="1" >
               <data-type:parameter data-type:name="FSC-H" />
             </transforms:linear>
             <transforms:log transforms:offset="1"  transforms:decades="6.0205999133" >
               <data-type:parameter data-type:name="BL2-H" />
             </transforms:log>
             <transforms:linear transforms:minRange="0"  transforms:maxRange="1048576"  gain="1" >
               <data-type:parameter data-type:name="SSC-H" />
             </transforms:linear>
             <transforms:log transforms:offset="1"  transforms:decades="3.0102999566" >
               <data-type:parameter data-type:name="BL1-W" />
             </transforms:log>
             <transforms:linear transforms:minRange="0"  transforms:maxRange="1048576"  gain="1" >
               <data-type:parameter data-type:name="SSC-A" />
             </transforms:linear>
             <transforms:log transforms:offset="100"  transforms:decades="3.5205999133" >
               <data-type:parameter data-type:name="BL1-A" />
             </transforms:log>
             <transforms:log transforms:offset="1"  transforms:decades="3.0102999566" >
               <data-type:parameter data-type:name="BL2-W" />
             </transforms:log>
             <transforms:linear transforms:minRange="0"  transforms:maxRange="64"  gain="1" >
               <data-type:parameter data-type:name="Time" />
             </transforms:linear>
             <transforms:linear transforms:minRange="0"  transforms:maxRange="1024"  gain="1" >
               <data-type:parameter data-type:name="FSC-W" />
             </transforms:linear>
             <transforms:linear transforms:minRange="0"  transforms:maxRange="1024"  gain="1" >
               <data-type:parameter data-type:name="SSC-W" />
             </transforms:linear>
             <transforms:log transforms:offset="1"  transforms:decades="6.0205999133" >
               <data-type:parameter data-type:name="BL1-H" />
             </transforms:log>
             <transforms:linear transforms:minRange="0"  transforms:maxRange="1048576"  gain="1" >
               <data-type:parameter data-type:name="FSC-A" />
             </transforms:linear>
             <transforms:log transforms:offset="10"  transforms:decades="4.5205999133" >
               <data-type:parameter data-type:name="BL2-A" />
             </transforms:log>
           </Transforms>
         </Transforms>
       </TransformStore>
     </Cytometer>
   </Cytometers>
   <Groups>
     <GroupNode name="所有样本"  annotation=""  owningGroup="所有样本"  expanded="1"  sortPriority="10"  count="-1" >
       <Graph smoothing="0"  backColor="#ffffff"  foreColor="#000000"  type="Pseudocolor"  fast="1"  rowCount="0" >
         <Axis dimension="x"  name=""  label=""  auto="auto" />
         <Axis dimension="y"  name=""  label=""  auto="auto" />
         <GraphSettings level="5%"  smoothingHighResolution="1"  contourHighResolution="1"  histogramSmoothingCount="0"  graphResolution="256"  showOutliers="0"  drawLargeDots="0"  dotsToDraw="8000"  tint="le.chartfill.tinted.40"  lineWeight="le.lineweight.normal"  lineStyle="le.linestyle.solid" />
         <GraphEnvironment showGrid="0"  showAxes="tnlTNL"  showGates="1"  showFreqOnPlots="1"  showGateNameOnPlots="1"  showMedians="0"  showUncomped="0"  addEventParam="0"  lastYAxisName="" >
           <TextTraits font="SansSerif"  size="12"  name="Labels"  style="plain"  color="#000000"  background="#00ffffff"  just="left" />
           <TextTraits font="SansSerif"  size="12"  name="LayoutGates"  style="plain"  color="#000000"  background="#00ffffff"  just="left" />
           <TextTraits font="SansSerif"  size="10"  name="Numbers"  style="plain"  color="#000000"  background="#00ffffff"  just="left" />
           <TextTraits font="SansSerif"  size="10"  name="Legend"  style="plain"  color="#000000"  background="#00ffffff"  just="left" />
         </GraphEnvironment>
       </Graph>
       <Subpopulations>
         <Population name="Lymphocytes"  annotation=""  owningGroup="所有样本"  expanded="1"  sortPriority="10"  count="5983" >
           <Graph smoothing="0"  backColor="#ffffff"  foreColor="#000000"  type="Pseudocolor"  fast="1"  rowCount="0" >
             <Axis dimension="x"  name="Comp-BL1-A"  label=""  auto="auto" />
             <Axis dimension="y"  name="Comp-BL2-A"  label=""  auto="auto" />
             <GraphSettings level="5%"  smoothingHighResolution="1"  contourHighResolution="1"  histogramSmoothingCount="0"  graphResolution="256"  showOutliers="0"  drawLargeDots="0"  dotsToDraw="8000"  tint="le.chartfill.tinted.40"  lineWeight="le.lineweight.normal"  lineStyle="le.linestyle.solid" />
             <GraphEnvironment showGrid="0"  showAxes="tnlTNL"  showGates="1"  showFreqOnPlots="1"  showGateNameOnPlots="1"  showMedians="0"  showUncomped="0"  addEventParam="0"  lastYAxisName="" >
               <TextTraits font="SansSerif"  size="12"  name="Labels"  style="plain"  color="#000000"  background="#00ffffff"  just="left" />
               <TextTraits font="SansSerif"  size="12"  name="LayoutGates"  style="plain"  color="#000000"  background="#00ffffff"  just="left" />
               <TextTraits font="SansSerif"  size="10"  name="Numbers"  style="plain"  color="#000000"  background="#00ffffff"  just="left" />
               <TextTraits font="SansSerif"  size="10"  name="Legend"  style="plain"  color="#000000"  background="#00ffffff"  just="left" />
               <WindowPosition x="1029"  y="352"  width="390"  height="556"  displayed="1"  panelState="---" />
             </GraphEnvironment>
           </Graph>
           <Gate gating:id="ID199224751" >
             <gating:PolygonGate eventsInside="1"  annoOffsetX="0"  annoOffsetY="0"  tint="#000000"  isTinted="0"  lineWeight="Normal"  userDefined="1"  quadId="-1"  gateResolution="256" >
               <gating:dimension>
                 <data-type:fcs-dimension data-type:name="FSC-A" />
               </gating:dimension>
               <gating:dimension>
                 <data-type:fcs-dimension data-type:name="SSC-A" />
               </gating:dimension>
               <gating:vertex>
                 <gating:coordinate data-type:value="18078.8965517241" />
                 <gating:coordinate data-type:value="164697.8010471204" />
               </gating:vertex>
               <gating:vertex>
                 <gating:coordinate data-type:value="293782.0689655172" />
                 <gating:coordinate data-type:value="16469.780104712" />
               </gating:vertex>
               <gating:vertex>
                 <gating:coordinate data-type:value="1044056.275862069" />
                 <gating:coordinate data-type:value="307435.8952879581" />
               </gating:vertex>
               <gating:vertex>
                 <gating:coordinate data-type:value="1035016.8275862068" />
                 <gating:coordinate data-type:value="1037596.1465968586" />
               </gating:vertex>
               <gating:vertex>
                 <gating:coordinate data-type:value="76835.3103448276" />
                 <gating:coordinate data-type:value="1048576" />
               </gating:vertex>
             </gating:PolygonGate>
           </Gate>
           <Subpopulations>
             <Population name="Q1: Ann-V-FITC-A- , PI-R-PE-A+"  annotation=""  owningGroup="所有样本"  expanded="1"  sortPriority="10"  count="533" >
               <Graph smoothing="0"  backColor="#ffffff"  foreColor="#000000"  type="Pseudocolor"  fast="1"  rowCount="0" >
                 <Axis dimension="x"  name="Comp-BL1-A"  label=""  auto="auto" />
                 <Axis dimension="y"  name="Comp-BL2-A"  label=""  auto="auto" />
                 <GraphSettings level="5%"  smoothingHighResolution="1"  contourHighResolution="1"  histogramSmoothingCount="0"  graphResolution="256"  showOutliers="0"  drawLargeDots="0"  dotsToDraw="8000"  tint="le.chartfill.tinted.40"  lineWeight="le.lineweight.normal"  lineStyle="le.linestyle.solid" />
                 <GraphEnvironment showGrid="0"  showAxes="tnlTNL"  showGates="1"  showFreqOnPlots="1"  showGateNameOnPlots="1"  showMedians="0"  showUncomped="0"  addEventParam="0"  lastYAxisName="" >
                   <TextTraits font="SansSerif"  size="12"  name="Labels"  style="plain"  color="#000000"  background="#00ffffff"  just="left" />
                   <TextTraits font="SansSerif"  size="12"  name="LayoutGates"  style="plain"  color="#000000"  background="#00ffffff"  just="left" />
                   <TextTraits font="SansSerif"  size="10"  name="Numbers"  style="plain"  color="#000000"  background="#00ffffff"  just="left" />
                   <TextTraits font="SansSerif"  size="10"  name="Legend"  style="plain"  color="#000000"  background="#00ffffff"  just="left" />
                   <WindowPosition x="485"  y="250"  width="390"  height="556"  displayed="1"  panelState="---" />
                 </GraphEnvironment>
               </Graph>
               <Gate gating:id="ID443384384"  gating:parent_id="ID199224751" >
                 <gating:RectangleGate eventsInside="1"  annoOffsetX="0"  annoOffsetY="0"  tint="#000000"  isTinted="0"  lineWeight="Normal"  userDefined="1"  percentX="0"  percentY="0" >
                   <gating:dimension gating:max="27744.374613441803" >
                    <data-type:fcs-dimension data-type:name="Comp-BL1-A" />
                   </gating:dimension>
                   <gating:dimension gating:min="7043.342377445705" >
                    <data-type:fcs-dimension data-type:name="Comp-BL2-A" />
                   </gating:dimension>
                 </gating:RectangleGate>
               </Gate>
             </Population>
             <Population name="Q2: Ann-V-FITC-A+ , PI-R-PE-A+"  annotation=""  owningGroup="所有样本"  expanded="1"  sortPriority="10"  count="382" >
               <Graph smoothing="0"  backColor="#ffffff"  foreColor="#000000"  type="Pseudocolor"  fast="1"  rowCount="0" >
                 <Axis dimension="x"  name="Comp-BL1-A"  label=""  auto="auto" />
                 <Axis dimension="y"  name="Comp-BL2-A"  label=""  auto="auto" />
                 <GraphSettings level="5%"  smoothingHighResolution="1"  contourHighResolution="1"  histogramSmoothingCount="0"  graphResolution="256"  showOutliers="0"  drawLargeDots="0"  dotsToDraw="8000"  tint="le.chartfill.tinted.40"  lineWeight="le.lineweight.normal"  lineStyle="le.linestyle.solid" />
                 <GraphEnvironment showGrid="0"  showAxes="tnlTNL"  showGates="1"  showFreqOnPlots="1"  showGateNameOnPlots="1"  showMedians="0"  showUncomped="0"  addEventParam="0"  lastYAxisName="" >
                   <TextTraits font="SansSerif"  size="12"  name="Labels"  style="plain"  color="#000000"  background="#00ffffff"  just="left" />
                   <TextTraits font="SansSerif"  size="12"  name="LayoutGates"  style="plain"  color="#000000"  background="#00ffffff"  just="left" />
                   <TextTraits font="SansSerif"  size="10"  name="Numbers"  style="plain"  color="#000000"  background="#00ffffff"  just="left" />
                   <TextTraits font="SansSerif"  size="10"  name="Legend"  style="plain"  color="#000000"  background="#00ffffff"  just="left" />
                   <WindowPosition x="485"  y="250"  width="390"  height="556"  displayed="1"  panelState="---" />
                 </GraphEnvironment>
               </Graph>
               <Gate gating:id="ID193086798"  gating:parent_id="ID199224751" >
                 <gating:RectangleGate eventsInside="1"  annoOffsetX="0"  annoOffsetY="0"  tint="#000000"  isTinted="0"  lineWeight="Normal"  userDefined="1"  percentX="0"  percentY="0" >
                   <gating:dimension gating:min="27744.374613441803" >
                    <data-type:fcs-dimension data-type:name="Comp-BL1-A" />
                   </gating:dimension>
                   <gating:dimension gating:min="7043.342377445705" >
                    <data-type:fcs-dimension data-type:name="Comp-BL2-A" />
                   </gating:dimension>
                 </gating:RectangleGate>
               </Gate>
             </Population>
             <Population name="Q3: Ann-V-FITC-A+ , PI-R-PE-A-"  annotation=""  owningGroup="所有样本"  expanded="1"  sortPriority="10"  count="68" >
               <Graph smoothing="0"  backColor="#ffffff"  foreColor="#000000"  type="Pseudocolor"  fast="1"  rowCount="0" >
                 <Axis dimension="x"  name="Comp-BL1-A"  label=""  auto="auto" />
                 <Axis dimension="y"  name="Comp-BL2-A"  label=""  auto="auto" />
                 <GraphSettings level="5%"  smoothingHighResolution="1"  contourHighResolution="1"  histogramSmoothingCount="0"  graphResolution="256"  showOutliers="0"  drawLargeDots="0"  dotsToDraw="8000"  tint="le.chartfill.tinted.40"  lineWeight="le.lineweight.normal"  lineStyle="le.linestyle.solid" />
                 <GraphEnvironment showGrid="0"  showAxes="tnlTNL"  showGates="1"  showFreqOnPlots="1"  showGateNameOnPlots="1"  showMedians="0"  showUncomped="0"  addEventParam="0"  lastYAxisName="" >
                   <TextTraits font="SansSerif"  size="12"  name="Labels"  style="plain"  color="#000000"  background="#00ffffff"  just="left" />
                   <TextTraits font="SansSerif"  size="12"  name="LayoutGates"  style="plain"  color="#000000"  background="#00ffffff"  just="left" />
                   <TextTraits font="SansSerif"  size="10"  name="Numbers"  style="plain"  color="#000000"  background="#00ffffff"  just="left" />
                   <TextTraits font="SansSerif"  size="10"  name="Legend"  style="plain"  color="#000000"  background="#00ffffff"  just="left" />
                   <WindowPosition x="485"  y="250"  width="390"  height="556"  displayed="1"  panelState="---" />
                 </GraphEnvironment>
               </Graph>
               <Gate gating:id="ID362023369"  gating:parent_id="ID199224751" >
                 <gating:RectangleGate eventsInside="1"  annoOffsetX="0"  annoOffsetY="0"  tint="#000000"  isTinted="0"  lineWeight="Normal"  userDefined="1"  percentX="0"  percentY="0" >
                   <gating:dimension gating:min="27744.374613441803" >
                    <data-type:fcs-dimension data-type:name="Comp-BL1-A" />
                   </gating:dimension>
                   <gating:dimension gating:max="7043.342377445705" >
                    <data-type:fcs-dimension data-type:name="Comp-BL2-A" />
                   </gating:dimension>
                 </gating:RectangleGate>
               </Gate>
             </Population>
             <Population name="Q4: Ann-V-FITC-A- , PI-R-PE-A-"  annotation=""  owningGroup="所有样本"  expanded="1"  sortPriority="10"  count="5000" >
               <Graph smoothing="0"  backColor="#ffffff"  foreColor="#000000"  type="Pseudocolor"  fast="1"  rowCount="0" >
                 <Axis dimension="x"  name="Comp-BL1-A"  label=""  auto="auto" />
                 <Axis dimension="y"  name="Comp-BL2-A"  label=""  auto="auto" />
                 <GraphSettings level="5%"  smoothingHighResolution="1"  contourHighResolution="1"  histogramSmoothingCount="0"  graphResolution="256"  showOutliers="0"  drawLargeDots="0"  dotsToDraw="8000"  tint="le.chartfill.tinted.40"  lineWeight="le.lineweight.normal"  lineStyle="le.linestyle.solid" />
                 <GraphEnvironment showGrid="0"  showAxes="tnlTNL"  showGates="1"  showFreqOnPlots="1"  showGateNameOnPlots="1"  showMedians="0"  showUncomped="0"  addEventParam="0"  lastYAxisName="" >
                   <TextTraits font="SansSerif"  size="12"  name="Labels"  style="plain"  color="#000000"  background="#00ffffff"  just="left" />
                   <TextTraits font="SansSerif"  size="12"  name="LayoutGates"  style="plain"  color="#000000"  background="#00ffffff"  just="left" />
                   <TextTraits font="SansSerif"  size="10"  name="Numbers"  style="plain"  color="#000000"  background="#00ffffff"  just="left" />
                   <TextTraits font="SansSerif"  size="10"  name="Legend"  style="plain"  color="#000000"  background="#00ffffff"  just="left" />
                   <WindowPosition x="485"  y="250"  width="390"  height="556"  displayed="1"  panelState="---" />
                 </GraphEnvironment>
               </Graph>
               <Gate gating:id="ID705590832"  gating:parent_id="ID199224751" >
                 <gating:RectangleGate eventsInside="1"  annoOffsetX="0"  annoOffsetY="0"  tint="#000000"  isTinted="0"  lineWeight="Normal"  userDefined="1"  percentX="0"  percentY="0" >
                   <gating:dimension gating:max="27744.374613441803" >
                    <data-type:fcs-dimension data-type:name="Comp-BL1-A" />
                   </gating:dimension>
                   <gating:dimension gating:max="7043.342377445705" >
                    <data-type:fcs-dimension data-type:name="Comp-BL2-A" />
                   </gating:dimension>
                 </gating:RectangleGate>
               </Gate>
             </Population>
           </Subpopulations>
         </Population>
       </Subpopulations>
       <Group name="所有样本"  live="1"  role="ws.group.dlog.test"  key=""  synchronized="0"  foreground="#000000"  fontStyle="bold" >
         <Criteria/>
         <BlacklistedSamples>
           <SampleRef sampleID="5" />
         </BlacklistedSamples>
         <SampleRefs>
           <SampleRef sampleID="4" />
           <SampleRef sampleID="1" />
           <SampleRef sampleID="2" />
           <SampleRef sampleID="3" />
         </SampleRefs>
         <Keywords/>
       </Group>
     </GroupNode>
     <GroupNode name="Compensation"  annotation=""  owningGroup="Compensation"  expanded="1"  sortPriority="10"  count="-1" >
       <Graph smoothing="0"  backColor="#ffffff"  foreColor="#000000"  type="Pseudocolor"  fast="1"  rowCount="0" >
         <Axis dimension="x"  name=""  label=""  auto="auto" />
         <Axis dimension="y"  name=""  label=""  auto="auto" />
         <GraphSettings level="5%"  smoothingHighResolution="1"  contourHighResolution="1"  histogramSmoothingCount="0"  graphResolution="256"  showOutliers="0"  drawLargeDots="0"  dotsToDraw="8000"  tint="le.chartfill.tinted.40"  lineWeight="le.lineweight.normal"  lineStyle="le.linestyle.solid" />
         <GraphEnvironment showGrid="0"  showAxes="tnlTNL"  showGates="1"  showFreqOnPlots="1"  showGateNameOnPlots="1"  showMedians="0"  showUncomped="0"  addEventParam="0"  lastYAxisName="" >
           <TextTraits font="SansSerif"  size="12"  name="Labels"  style="plain"  color="#000000"  background="#00ffffff"  just="left" />
           <TextTraits font="SansSerif"  size="12"  name="LayoutGates"  style="plain"  color="#000000"  background="#00ffffff"  just="left" />
           <TextTraits font="SansSerif"  size="10"  name="Numbers"  style="plain"  color="#000000"  background="#00ffffff"  just="left" />
           <TextTraits font="SansSerif"  size="10"  name="Legend"  style="plain"  color="#000000"  background="#00ffffff"  just="left" />
         </GraphEnvironment>
       </Graph>
       <Group name="Compensation"  live="1"  role="ws.group.dlog.compensation"  key=""  synchronized="0"  foreground="#ff00ff"  fontStyle="bold" >
         <Criteria>
           <Criterion connector="And"  keyword="$FIL"  function="Contains"  value="comp" />
           <Criterion connector="Or"  keyword="$FIL"  function="Contains"  value="unstained" />
         </Criteria>
         <Keywords/>
       </Group>
     </GroupNode>
   </Groups>
   <SampleList>
     <Sample>
       <DataSet uri="file:/C:/Users/刘剑宇/Desktop/fig/fig3/DMSO-H2O2.fcs"  sampleID="1" />
       <transforms:spilloverMatrix prefix="Comp-"  name="Acquisition-defined"  editable="0"  color="#c0c0c0"  version="FlowJo-10.0.7r2"  status="FINALIZED"  transforms:id="46217bfb-5c9b-41e3-83b6-ed00b3d9e03f"  suffix="" >
         <data-type:parameters>
           <data-type:parameter data-type:name="BL1-A" />
           <data-type:parameter data-type:name="BL2-A" />
           <data-type:parameter data-type:name="BL1-H" />
           <data-type:parameter data-type:name="BL2-H" />
           <data-type:parameter data-type:name="BL1-W" />
           <data-type:parameter data-type:name="BL2-W" />
         </data-type:parameters>
         <transforms:spillover data-type:parameter="BL1-A" >
           <transforms:coefficient data-type:parameter="BL1-A"  transforms:value="1" />
           <transforms:coefficient data-type:parameter="BL2-A"  transforms:value="0.3534980118" />
           <transforms:coefficient data-type:parameter="BL1-H"  transforms:value="0" />
           <transforms:coefficient data-type:parameter="BL2-H"  transforms:value="0" />
           <transforms:coefficient data-type:parameter="BL1-W"  transforms:value="0" />
           <transforms:coefficient data-type:parameter="BL2-W"  transforms:value="0" />
         </transforms:spillover>
         <transforms:spillover data-type:parameter="BL2-A" >
           <transforms:coefficient data-type:parameter="BL1-A"  transforms:value="0" />
           <transforms:coefficient data-type:parameter="BL2-A"  transforms:value="1" />
           <transforms:coefficient data-type:parameter="BL1-H"  transforms:value="0" />
           <transforms:coefficient data-type:parameter="BL2-H"  transforms:value="0" />
           <transforms:coefficient data-type:parameter="BL1-W"  transforms:value="0" />
           <transforms:coefficient data-type:parameter="BL2-W"  transforms:value="0" />
         </transforms:spillover>
         <transforms:spillover data-type:parameter="BL1-H" >
           <transforms:coefficient data-type:parameter="BL1-A"  transforms:value="0" />
           <transforms:coefficient data-type:parameter="BL2-A"  transforms:value="0" />
           <transforms:coefficient data-type:parameter="BL1-H"  transforms:value="1" />
           <transforms:coefficient data-type:parameter="BL2-H"  transforms:value="0.3534980118" />
           <transforms:coefficient data-type:parameter="BL1-W"  transforms:value="0" />
           <transforms:coefficient data-type:parameter="BL2-W"  transforms:value="0" />
         </transforms:spillover>
         <transforms:spillover data-type:parameter="BL2-H" >
           <transforms:coefficient data-type:parameter="BL1-A"  transforms:value="0" />
           <transforms:coefficient data-type:parameter="BL2-A"  transforms:value="0" />
           <transforms:coefficient data-type:parameter="BL1-H"  transforms:value="0" />
           <transforms:coefficient data-type:parameter="BL2-H"  transforms:value="1" />
           <transforms:coefficient data-type:parameter="BL1-W"  transforms:value="0" />
           <transforms:coefficient data-type:parameter="BL2-W"  transforms:value="0" />
         </transforms:spillover>
         <transforms:spillover data-type:parameter="BL1-W" >
           <transforms:coefficient data-type:parameter="BL1-A"  transforms:value="0" />
           <transforms:coefficient data-type:parameter="BL2-A"  transforms:value="0" />
           <transforms:coefficient data-type:parameter="BL1-H"  transforms:value="0" />
           <transforms:coefficient data-type:parameter="BL2-H"  transforms:value="0" />
           <transforms:coefficient data-type:parameter="BL1-W"  transforms:value="1" />
           <transforms:coefficient data-type:parameter="BL2-W"  transforms:value="0" />
         </transforms:spillover>
         <transforms:spillover data-type:parameter="BL2-W" >
           <transforms:coefficient data-type:parameter="BL1-A"  transforms:value="0" />
           <transforms:coefficient data-type:parameter="BL2-A"  transforms:value="0" />
           <transforms:coefficient data-type:parameter="BL1-H"  transforms:value="0" />
           <transforms:coefficient data-type:parameter="BL2-H"  transforms:value="0" />
           <transforms:coefficient data-type:parameter="BL1-W"  transforms:value="0" />
           <transforms:coefficient data-type:parameter="BL2-W"  transforms:value="1" />
         </transforms:spillover>
       </transforms:spilloverMatrix>
       <Transformations>
         <transforms:linear transforms:minRange="0"  transforms:maxRange="64"  gain="1" >
           <data-type:parameter data-type:name="Time" />
         </transforms:linear>
         <transforms:linear transforms:minRange="0"  transforms:maxRange="1048576"  gain="1" >
           <data-type:parameter data-type:name="FSC-A" />
         </transforms:linear>
         <transforms:linear transforms:minRange="0"  transforms:maxRange="1048576"  gain="1" >
           <data-type:parameter data-type:name="SSC-A" />
         </transforms:linear>
         <transforms:log transforms:offset="100"  transforms:decades="3.5205999133" >
           <data-type:parameter data-type:name="BL1-A" />
         </transforms:log>
         <transforms:log transforms:offset="10"  transforms:decades="4.5205999133" >
           <data-type:parameter data-type:name="BL2-A" />
         </transforms:log>
         <transforms:linear transforms:minRange="0"  transforms:maxRange="1048576"  gain="1" >
           <data-type:parameter data-type:name="FSC-H" />
         </transforms:linear>
         <transforms:linear transforms:minRange="0"  transforms:maxRange="1048576"  gain="1" >
           <data-type:parameter data-type:name="SSC-H" />
         </transforms:linear>
         <transforms:log transforms:offset="1"  transforms:decades="6.0205999133" >
           <data-type:parameter data-type:name="BL1-H" />
         </transforms:log>
         <transforms:log transforms:offset="1"  transforms:decades="6.0205999133" >
           <data-type:parameter data-type:name="BL2-H" />
         </transforms:log>
         <transforms:linear transforms:minRange="0"  transforms:maxRange="1024"  gain="1" >
           <data-type:parameter data-type:name="FSC-W" />
         </transforms:linear>
         <transforms:linear transforms:minRange="0"  transforms:maxRange="1024"  gain="1" >
           <data-type:parameter data-type:name="SSC-W" />
         </transforms:linear>
         <transforms:log transforms:offset="1"  transforms:decades="3.0102999566" >
           <data-type:parameter data-type:name="BL1-W" />
         </transforms:log>
         <transforms:log transforms:offset="1"  transforms:decades="3.0102999566" >
           <data-type:parameter data-type:name="BL2-W" />
         </transforms:log>
         <transforms:log transforms:offset="100"  transforms:decades="3.5205999133" >
           <data-type:parameter data-type:name="Comp-BL1-A" />
         </transforms:log>
         <transforms:log transforms:offset="10"  transforms:decades="4.5205999133" >
           <data-type:parameter data-type:name="Comp-BL2-A" />
         </transforms:log>
         <transforms:log transforms:offset="1"  transforms:decades="6.0205999133" >
           <data-type:parameter data-type:name="Comp-BL1-H" />
         </transforms:log>
         <transforms:log transforms:offset="1"  transforms:decades="6.0205999133" >
           <data-type:parameter data-type:name="Comp-BL2-H" />
         </transforms:log>
         <transforms:log transforms:offset="1"  transforms:decades="3.0102999566" >
           <data-type:parameter data-type:name="Comp-BL1-W" />
         </transforms:log>
         <transforms:log transforms:offset="1"  transforms:decades="3.0102999566" >
           <data-type:parameter data-type:name="Comp-BL2-W" />
         </transforms:log>
       </Transformations>
       <Keywords>
         <Keyword name="$ENDANALYSIS"  value="000000000000" />
         <Keyword name="$BEGINANALYSIS"  value="000000000000" />
         <Keyword name="$ENDSTEXT"  value="000000000000" />
         <Keyword name="$BEGINSTEXT"  value="000000000000" />
         <Keyword name="$NEXTDATA"  value="000000000000" />
         <Keyword name="$ENDDATA"  value="000000944659" />
         <Keyword name="$BEGINDATA"  value="000000008192" />
         <Keyword name="$VOL"  value="200000" />
         <Keyword name="$TOT"  value="18009" />
         <Keyword name="$TIMESTEP"  value="0.001" />
         <Keyword name="$SYS"  value="OPTIXE2 Microsoft Windows 7 Professional " />
         <Keyword name="$SRC"  value="NA" />
         <Keyword name="$SPILLOVER"  value="6,BL1-A,BL2-A,BL1-H,BL2-H,BL1-W,BL2-W,1.000000,0.353498,0.000000,0.000000,0.000000,0.000000,0.000000,1.000000,0.000000,0.000000,0.000000,0.000000,0.000000,0.000000,1.000000,0.353498,0.000000,0.000000,0.000000,0.000000,0.000000,1.000000,0.000000,0.000000,0.000000,0.000000,0.000000,0.000000,1.000000,0.000000,0.000000,0.000000,0.000000,0.000000,0.000000,1.000000" />
         <Keyword name="$SMNO"  value="20190909-H9C2" />
         <Keyword name="$PROJ"  value="LJY apoptosis" />
         <Keyword name="$PLATENAME"  value="NA" />
         <Keyword name="$PLATEID"  value="NA" />
         <Keyword name="$PAR"  value="13" />
         <Keyword name="$P9V"  value="320" />
         <Keyword name="$P9S"  value="PI-R-PE-H" />
         <Keyword name="$P9R"  value="1048576" />
         <Keyword name="$P9N"  value="BL2-H" />
         <Keyword name="$P9L"  value="488" />
         <Keyword name="$P9F"  value="574_26" />
         <Keyword name="$P9E"  value="0,0" />
         <Keyword name="$P9B"  value="32" />
         <Keyword name="$P8V"  value="300" />
         <Keyword name="$P8S"  value="Ann-V-FITC-H" />
         <Keyword name="$P8R"  value="1048576" />
         <Keyword name="$P8N"  value="BL1-H" />
         <Keyword name="$P8L"  value="488" />
         <Keyword name="$P8F"  value="530_30" />
         <Keyword name="$P8E"  value="0,0" />
         <Keyword name="$P8B"  value="32" />
         <Keyword name="$P7V"  value="300" />
         <Keyword name="$P7S"  value="SSC-H" />
         <Keyword name="$P7R"  value="1048576" />
         <Keyword name="$P7N"  value="SSC-H" />
         <Keyword name="$P7L"  value="488" />
         <Keyword name="$P7F"  value="488_10" />
         <Keyword name="$P7E"  value="0,0" />
         <Keyword name="$P7B"  value="32" />
         <Keyword name="$P6V"  value="120" />
         <Keyword name="$P6S"  value="FSC-H" />
         <Keyword name="$P6R"  value="1048576" />
         <Keyword name="$P6N"  value="FSC-H" />
         <Keyword name="$P6L"  value="488" />
         <Keyword name="$P6F"  value="NA" />
         <Keyword name="$P6E"  value="0,0" />
         <Keyword name="$P6B"  value="32" />
         <Keyword name="$P5V"  value="320" />
         <Keyword name="$P5S"  value="PI-R-PE-A" />
         <Keyword name="$P5R"  value="1048576" />
         <Keyword name="$P5N"  value="BL2-A" />
         <Keyword name="$P5L"  value="488" />
         <Keyword name="$P5F"  value="574_26" />
         <Keyword name="$P5E"  value="0,0" />
         <Keyword name="$P5B"  value="32" />
         <Keyword name="$P4V"  value="300" />
         <Keyword name="$P4S"  value="Ann-V-FITC-A" />
         <Keyword name="$P4R"  value="1048576" />
         <Keyword name="$P4N"  value="BL1-A" />
         <Keyword name="$P4L"  value="488" />
         <Keyword name="$P4F"  value="530_30" />
         <Keyword name="$P4E"  value="0,0" />
         <Keyword name="$P4B"  value="32" />
         <Keyword name="$P3V"  value="300" />
         <Keyword name="$P3S"  value="SSC-A" />
         <Keyword name="$P3R"  value="1048576" />
         <Keyword name="$P3N"  value="SSC-A" />
         <Keyword name="$P3L"  value="488" />
         <Keyword name="$P3F"  value="488_10" />
         <Keyword name="$P3E"  value="0,0" />
         <Keyword name="$P3B"  value="32" />
         <Keyword name="$P2V"  value="120" />
         <Keyword name="$P2S"  value="FSC-A" />
         <Keyword name="$P2R"  value="1048576" />
         <Keyword name="$P2N"  value="FSC-A" />
         <Keyword name="$P2L"  value="488" />
         <Keyword name="$P2F"  value="NA" />
         <Keyword name="$P2E"  value="0,0" />
         <Keyword name="$P2B"  value="32" />
         <Keyword name="$P1V"  value="NA" />
         <Keyword name="$P1S"  value="Time" />
         <Keyword name="$P1R"  value="128" />
         <Keyword name="$P1N"  value="Time" />
         <Keyword name="$P1L"  value="NA" />
         <Keyword name="$P1F"  value="NA" />
         <Keyword name="$P1E"  value="0,0" />
         <Keyword name="$P1B"  value="32" />
         <Keyword name="$P13V"  value="320" />
         <Keyword name="$P13S"  value="PI-R-PE-W" />
         <Keyword name="$P13R"  value="1024" />
         <Keyword name="$P13N"  value="BL2-W" />
         <Keyword name="$P13L"  value="488" />
         <Keyword name="$P13F"  value="574_26" />
         <Keyword name="$P13E"  value="0,0" />
         <Keyword name="$P13B"  value="32" />
         <Keyword name="$P12V"  value="300" />
         <Keyword name="$P12S"  value="Ann-V-FITC-W" />
         <Keyword name="$P12R"  value="1024" />
         <Keyword name="$P12N"  value="BL1-W" />
         <Keyword name="$P12L"  value="488" />
         <Keyword name="$P12F"  value="530_30" />
         <Keyword name="$P12E"  value="0,0" />
         <Keyword name="$P12B"  value="32" />
         <Keyword name="$P11V"  value="300" />
         <Keyword name="$P11S"  value="SSC-W" />
         <Keyword name="$P11R"  value="1024" />
         <Keyword name="$P11N"  value="SSC-W" />
         <Keyword name="$P11L"  value="488" />
         <Keyword name="$P11F"  value="488_10" />
         <Keyword name="$P11E"  value="0,0" />
         <Keyword name="$P11B"  value="32" />
         <Keyword name="$P10V"  value="120" />
         <Keyword name="$P10S"  value="FSC-W" />
         <Keyword name="$P10R"  value="1024" />
         <Keyword name="$P10N"  value="FSC-W" />
         <Keyword name="$P10L"  value="488" />
         <Keyword name="$P10F"  value="NA" />
         <Keyword name="$P10E"  value="0,0" />
         <Keyword name="$P10B"  value="32" />
         <Keyword name="$ORIGINALITY"  value="NonDataModified" />
         <Keyword name="$OP"  value="admin default" />
         <Keyword name="$MODE"  value="L" />
         <Keyword name="$LOST"  value="0" />
         <Keyword name="$LAST_MODIFIER"  value="admin" />
         <Keyword name="$LAST_MODIFIED"  value="13-Jun-2021 15:49:02" />
         <Keyword name="$INST"  value="NA" />
         <Keyword name="$FIL"  value="DMSO-H2O2.fcs" />
         <Keyword name="$EXP"  value="NA" />
         <Keyword name="$ETIM"  value="22:23:01" />
         <Keyword name="$DATE"  value="09-Sep-2019" />
         <Keyword name="$DATATYPE"  value="F" />
         <Keyword name="$CYTSN"  value="AFC2_INVALID_SERIAL" />
         <Keyword name="$CYT"  value="4486516 Attune NxT Acoustic Focusing Cytometer (Lasers: BRXX)" />
         <Keyword name="$COM"  value="NA" />
         <Keyword name="$CELLS"  value="NA" />
         <Keyword name="$BYTEORD"  value="1,2,3,4" />
         <Keyword name="$BTIM"  value="22:21:01" />
         <Keyword name="#WINEXT"  value="0" />
         <Keyword name="#WIDTHTHRESHOLD"  value="1000" />
         <Keyword name="#TR1"  value="OR_FSC,25000" />
         <Keyword name="#PTRESULT"  value="Pass" />
         <Keyword name="#PTDATE"  value="08-Aug-2019" />
         <Keyword name="#P9Target"  value="PI" />
         <Keyword name="#P9Label"  value="R-PE" />
         <Keyword name="#P8Target"  value="Ann-V" />
         <Keyword name="#P8Label"  value="FITC" />
         <Keyword name="#P5Target"  value="PI" />
         <Keyword name="#P5Label"  value="R-PE" />
         <Keyword name="#P4Target"  value="Ann-V" />
         <Keyword name="#P4Label"  value="FITC" />
         <Keyword name="#P1Target"  value="NA" />
         <Keyword name="#P1Label"  value="NA" />
         <Keyword name="#P13Target"  value="PI" />
         <Keyword name="#P13Label"  value="R-PE" />
         <Keyword name="#P12Target"  value="Ann-V" />
         <Keyword name="#P12Label"  value="FITC" />
         <Keyword name="#LASERCONFIG"  value="BR" />
         <Keyword name="#LASER2DELAY"  value="1500" />
         <Keyword name="#LASER2COLOR"  value="Red" />
         <Keyword name="#LASER2ASF"  value="1.08" />
         <Keyword name="#LASER1DELAY"  value="1100" />
         <Keyword name="#LASER1COLOR"  value="Blue" />
         <Keyword name="#LASER1ASF"  value="1.05" />
         <Keyword name="#FLOWRATE"  value="100" />
         <Keyword name="FJ_FCS_VERSION"  value="3" />
         <Keyword name="$P14N"  value="Comp-BL1-A" />
         <Keyword name="$P14S"  value="Ann-V-FITC-A" />
         <Keyword name="$P14R"  value="1048576" />
         <Keyword name="$P15N"  value="Comp-BL2-A" />
         <Keyword name="$P15S"  value="PI-R-PE-A" />
         <Keyword name="$P15R"  value="1048576" />
         <Keyword name="$P16N"  value="Comp-BL1-H" />
         <Keyword name="$P16S"  value="Ann-V-FITC-H" />
         <Keyword name="$P16R"  value="1048576" />
         <Keyword name="$P17N"  value="Comp-BL2-H" />
         <Keyword name="$P17S"  value="PI-R-PE-H" />
         <Keyword name="$P17R"  value="1048576" />
         <Keyword name="$P18N"  value="Comp-BL1-W" />
         <Keyword name="$P18S"  value="Ann-V-FITC-W" />
         <Keyword name="$P18R"  value="1024" />
         <Keyword name="$P19N"  value="Comp-BL2-W" />
         <Keyword name="$P19S"  value="PI-R-PE-W" />
         <Keyword name="$P19R"  value="1024" />
         <Keyword name="$P1G"  value="1.0" />
       </Keywords>
       <SampleNode name="DMSO-H2O2.fcs"  annotation=""  owningGroup=""  expanded="1"  sortPriority="10"  count="18009"  sampleID="1" >
         <Graph smoothing="0"  backColor="#ffffff"  foreColor="#000000"  type="Pseudocolor"  fast="1"  rowCount="18009" >
           <Axis dimension="x"  name="FSC-A"  label=""  auto="auto" />
           <Axis dimension="y"  name="SSC-A"  label=""  auto="auto" />
           <GraphSettings level="5%"  smoothingHighResolution="1"  contourHighResolution="1"  histogramSmoothingCount="0"  graphResolution="256"  showOutliers="0"  drawLargeDots="0"  dotsToDraw="8000"  tint="le.chartfill.tinted.40"  lineWeight="le.lineweight.normal"  lineStyle="le.linestyle.solid" />
           <GraphEnvironment showGrid="0"  showAxes="tnlTNL"  showGates="1"  showFreqOnPlots="1"  showGateNameOnPlots="1"  showMedians="0"  showUncomped="0"  addEventParam="0"  lastYAxisName="" >
             <TextTraits font="SansSerif"  size="12"  name="Labels"  style="plain"  color="#000000"  background="#00ffffff"  just="left" />
             <TextTraits font="SansSerif"  size="12"  name="LayoutGates"  style="plain"  color="#000000"  background="#00ffffff"  just="left" />
             <TextTraits font="SansSerif"  size="10"  name="Numbers"  style="plain"  color="#000000"  background="#00ffffff"  just="left" />
             <TextTraits font="SansSerif"  size="10"  name="Legend"  style="plain"  color="#000000"  background="#00ffffff"  just="left" />
           </GraphEnvironment>
         </Graph>
         <Subpopulations>
           <Population name="Lymphocytes"  annotation=""  owningGroup="所有样本"  expanded="1"  sortPriority="10"  count="7776" >
             <Graph smoothing="0"  backColor="#ffffff"  foreColor="#000000"  type="Pseudocolor"  fast="1"  rowCount="18009" >
               <Axis dimension="x"  name="Comp-BL1-A"  label=""  auto="auto" />
               <Axis dimension="y"  name="Comp-BL2-A"  label=""  auto="auto" />
               <GraphSettings level="5%"  smoothingHighResolution="1"  contourHighResolution="1"  histogramSmoothingCount="0"  graphResolution="256"  showOutliers="0"  drawLargeDots="0"  dotsToDraw="8000"  tint="le.chartfill.tinted.40"  lineWeight="le.lineweight.normal"  lineStyle="le.linestyle.solid" />
               <GraphEnvironment showGrid="0"  showAxes="tnlTNL"  showGates="1"  showFreqOnPlots="1"  showGateNameOnPlots="1"  showMedians="0"  showUncomped="0"  addEventParam="0"  lastYAxisName="" >
                 <TextTraits font="SansSerif"  size="12"  name="Labels"  style="plain"  color="#000000"  background="#00ffffff"  just="left" />
                 <TextTraits font="SansSerif"  size="12"  name="LayoutGates"  style="plain"  color="#000000"  background="#00ffffff"  just="left" />
                 <TextTraits font="SansSerif"  size="10"  name="Numbers"  style="plain"  color="#000000"  background="#00ffffff"  just="left" />
                 <TextTraits font="SansSerif"  size="10"  name="Legend"  style="plain"  color="#000000"  background="#00ffffff"  just="left" />
                 <WindowPosition x="1029"  y="352"  width="390"  height="556"  displayed="0"  panelState="---" />
               </GraphEnvironment>
             </Graph>
             <Gate gating:id="ID1205725045" >
               <gating:PolygonGate eventsInside="1"  annoOffsetX="0"  annoOffsetY="0"  tint="#000000"  isTinted="0"  lineWeight="Normal"  userDefined="1"  quadId="-1"  gateResolution="256" >
                 <gating:dimension>
                   <data-type:fcs-dimension data-type:name="FSC-A" />
                 </gating:dimension>
                 <gating:dimension>
                   <data-type:fcs-dimension data-type:name="SSC-A" />
                 </gating:dimension>
                 <gating:vertex>
                   <gating:coordinate data-type:value="18078.8965517241" />
                   <gating:coordinate data-type:value="164697.8010471204" />
                 </gating:vertex>
                 <gating:vertex>
                   <gating:coordinate data-type:value="293782.0689655172" />
                   <gating:coordinate data-type:value="16469.780104712" />
                 </gating:vertex>
                 <gating:vertex>
                   <gating:coordinate data-type:value="1044056.275862069" />
                   <gating:coordinate data-type:value="307435.8952879581" />
                 </gating:vertex>
                 <gating:vertex>
                   <gating:coordinate data-type:value="1035016.8275862068" />
                   <gating:coordinate data-type:value="1037596.1465968586" />
                 </gating:vertex>
                 <gating:vertex>
                   <gating:coordinate data-type:value="76835.3103448276" />
                   <gating:coordinate data-type:value="1048576" />
                 </gating:vertex>
               </gating:PolygonGate>
             </Gate>
             <Subpopulations>
               <Population name="Q1: Ann-V-FITC-A- , PI-R-PE-A+"  annotation=""  owningGroup="所有样本"  expanded="1"  sortPriority="10"  count="157" >
                 <Graph smoothing="0"  backColor="#ffffff"  foreColor="#000000"  type="Pseudocolor"  fast="1"  rowCount="18009" >
                   <Axis dimension="x"  name="Comp-BL1-A"  label=""  auto="auto" />
                   <Axis dimension="y"  name="Comp-BL2-A"  label=""  auto="auto" />
                   <GraphSettings level="5%"  smoothingHighResolution="1"  contourHighResolution="1"  histogramSmoothingCount="0"  graphResolution="256"  showOutliers="0"  drawLargeDots="0"  dotsToDraw="8000"  tint="le.chartfill.tinted.40"  lineWeight="le.lineweight.normal"  lineStyle="le.linestyle.solid" />
                   <GraphEnvironment showGrid="0"  showAxes="tnlTNL"  showGates="1"  showFreqOnPlots="1"  showGateNameOnPlots="1"  showMedians="0"  showUncomped="0"  addEventParam="0"  lastYAxisName="" >
                    <TextTraits font="SansSerif"  size="12"  name="Labels"  style="plain"  color="#000000"  background="#00ffffff"  just="left" />
                    <TextTraits font="SansSerif"  size="12"  name="LayoutGates"  style="plain"  color="#000000"  background="#00ffffff"  just="left" />
                    <TextTraits font="SansSerif"  size="10"  name="Numbers"  style="plain"  color="#000000"  background="#00ffffff"  just="left" />
                    <TextTraits font="SansSerif"  size="10"  name="Legend"  style="plain"  color="#000000"  background="#00ffffff"  just="left" />
                    <WindowPosition x="485"  y="250"  width="390"  height="556"  displayed="1"  panelState="---" />
                   </GraphEnvironment>
                 </Graph>
                 <Gate gating:id="ID41735707"  gating:parent_id="ID1205725045" >
                   <gating:RectangleGate eventsInside="1"  annoOffsetX="0"  annoOffsetY="0"  tint="#000000"  isTinted="0"  lineWeight="Normal"  userDefined="1"  percentX="0"  percentY="0" >
                    <gating:dimension gating:max="27744.374613441803" >
                    <data-type:fcs-dimension data-type:name="Comp-BL1-A" />
                    </gating:dimension>
                    <gating:dimension gating:min="7043.342377445705" >
                    <data-type:fcs-dimension data-type:name="Comp-BL2-A" />
                    </gating:dimension>
                   </gating:RectangleGate>
                 </Gate>
               </Population>
               <Population name="Q2: Ann-V-FITC-A+ , PI-R-PE-A+"  annotation=""  owningGroup="所有样本"  expanded="1"  sortPriority="10"  count="533" >
                 <Graph smoothing="0"  backColor="#ffffff"  foreColor="#000000"  type="Pseudocolor"  fast="1"  rowCount="18009" >
                   <Axis dimension="x"  name="Comp-BL1-A"  label=""  auto="auto" />
                   <Axis dimension="y"  name="Comp-BL2-A"  label=""  auto="auto" />
                   <GraphSettings level="5%"  smoothingHighResolution="1"  contourHighResolution="1"  histogramSmoothingCount="0"  graphResolution="256"  showOutliers="0"  drawLargeDots="0"  dotsToDraw="8000"  tint="le.chartfill.tinted.40"  lineWeight="le.lineweight.normal"  lineStyle="le.linestyle.solid" />
                   <GraphEnvironment showGrid="0"  showAxes="tnlTNL"  showGates="1"  showFreqOnPlots="1"  showGateNameOnPlots="1"  showMedians="0"  showUncomped="0"  addEventParam="0"  lastYAxisName="" >
                    <TextTraits font="SansSerif"  size="12"  name="Labels"  style="plain"  color="#000000"  background="#00ffffff"  just="left" />
                    <TextTraits font="SansSerif"  size="12"  name="LayoutGates"  style="plain"  color="#000000"  background="#00ffffff"  just="left" />
                    <TextTraits font="SansSerif"  size="10"  name="Numbers"  style="plain"  color="#000000"  background="#00ffffff"  just="left" />
                    <TextTraits font="SansSerif"  size="10"  name="Legend"  style="plain"  color="#000000"  background="#00ffffff"  just="left" />
                    <WindowPosition x="485"  y="250"  width="390"  height="556"  displayed="1"  panelState="---" />
                   </GraphEnvironment>
                 </Graph>
                 <Gate gating:id="ID1372358627"  gating:parent_id="ID1205725045" >
                   <gating:RectangleGate eventsInside="1"  annoOffsetX="0"  annoOffsetY="0"  tint="#000000"  isTinted="0"  lineWeight="Normal"  userDefined="1"  percentX="0"  percentY="0" >
                    <gating:dimension gating:min="27744.374613441803" >
                    <data-type:fcs-dimension data-type:name="Comp-BL1-A" />
                    </gating:dimension>
                    <gating:dimension gating:min="7043.342377445705" >
                    <data-type:fcs-dimension data-type:name="Comp-BL2-A" />
                    </gating:dimension>
                   </gating:RectangleGate>
                 </Gate>
               </Population>
               <Population name="Q3: Ann-V-FITC-A+ , PI-R-PE-A-"  annotation=""  owningGroup="所有样本"  expanded="1"  sortPriority="10"  count="3063" >
                 <Graph smoothing="0"  backColor="#ffffff"  foreColor="#000000"  type="Pseudocolor"  fast="1"  rowCount="18009" >
                   <Axis dimension="x"  name="Comp-BL1-A"  label=""  auto="auto" />
                   <Axis dimension="y"  name="Comp-BL2-A"  label=""  auto="auto" />
                   <GraphSettings level="5%"  smoothingHighResolution="1"  contourHighResolution="1"  histogramSmoothingCount="0"  graphResolution="256"  showOutliers="0"  drawLargeDots="0"  dotsToDraw="8000"  tint="le.chartfill.tinted.40"  lineWeight="le.lineweight.normal"  lineStyle="le.linestyle.solid" />
                   <GraphEnvironment showGrid="0"  showAxes="tnlTNL"  showGates="1"  showFreqOnPlots="1"  showGateNameOnPlots="1"  showMedians="0"  showUncomped="0"  addEventParam="0"  lastYAxisName="" >
                    <TextTraits font="SansSerif"  size="12"  name="Labels"  style="plain"  color="#000000"  background="#00ffffff"  just="left" />
                    <TextTraits font="SansSerif"  size="12"  name="LayoutGates"  style="plain"  color="#000000"  background="#00ffffff"  just="left" />
                    <TextTraits font="SansSerif"  size="10"  name="Numbers"  style="plain"  color="#000000"  background="#00ffffff"  just="left" />
                    <TextTraits font="SansSerif"  size="10"  name="Legend"  style="plain"  color="#000000"  background="#00ffffff"  just="left" />
                    <WindowPosition x="485"  y="250"  width="390"  height="556"  displayed="1"  panelState="---" />
                   </GraphEnvironment>
                 </Graph>
                 <Gate gating:id="ID1257075209"  gating:parent_id="ID1205725045" >
                   <gating:RectangleGate eventsInside="1"  annoOffsetX="0"  annoOffsetY="0"  tint="#000000"  isTinted="0"  lineWeight="Normal"  userDefined="1"  percentX="0"  percentY="0" >
                    <gating:dimension gating:min="27744.374613441803" >
                    <data-type:fcs-dimension data-type:name="Comp-BL1-A" />
                    </gating:dimension>
                    <gating:dimension gating:max="7043.342377445705" >
                    <data-type:fcs-dimension data-type:name="Comp-BL2-A" />
                    </gating:dimension>
                   </gating:RectangleGate>
                 </Gate>
               </Population>
               <Population name="Q4: Ann-V-FITC-A- , PI-R-PE-A-"  annotation=""  owningGroup="所有样本"  expanded="1"  sortPriority="10"  count="4023" >
                 <Graph smoothing="0"  backColor="#ffffff"  foreColor="#000000"  type="Pseudocolor"  fast="1"  rowCount="18009" >
                   <Axis dimension="x"  name="Comp-BL1-A"  label=""  auto="auto" />
                   <Axis dimension="y"  name="Comp-BL2-A"  label=""  auto="auto" />
                   <GraphSettings level="5%"  smoothingHighResolution="1"  contourHighResolution="1"  histogramSmoothingCount="0"  graphResolution="256"  showOutliers="0"  drawLargeDots="0"  dotsToDraw="8000"  tint="le.chartfill.tinted.40"  lineWeight="le.lineweight.normal"  lineStyle="le.linestyle.solid" />
                   <GraphEnvironment showGrid="0"  showAxes="tnlTNL"  showGates="1"  showFreqOnPlots="1"  showGateNameOnPlots="1"  showMedians="0"  showUncomped="0"  addEventParam="0"  lastYAxisName="" >
                    <TextTraits font="SansSerif"  size="12"  name="Labels"  style="plain"  color="#000000"  background="#00ffffff"  just="left" />
                    <TextTraits font="SansSerif"  size="12"  name="LayoutGates"  style="plain"  color="#000000"  background="#00ffffff"  just="left" />
                    <TextTraits font="SansSerif"  size="10"  name="Numbers"  style="plain"  color="#000000"  background="#00ffffff"  just="left" />
                    <TextTraits font="SansSerif"  size="10"  name="Legend"  style="plain"  color="#000000"  background="#00ffffff"  just="left" />
                    <WindowPosition x="485"  y="250"  width="390"  height="556"  displayed="1"  panelState="---" />
                   </GraphEnvironment>
                 </Graph>
                 <Gate gating:id="ID718918477"  gating:parent_id="ID1205725045" >
                   <gating:RectangleGate eventsInside="1"  annoOffsetX="0"  annoOffsetY="0"  tint="#000000"  isTinted="0"  lineWeight="Normal"  userDefined="1"  percentX="0"  percentY="0" >
                    <gating:dimension gating:max="27744.374613441803" >
                    <data-type:fcs-dimension data-type:name="Comp-BL1-A" />
                    </gating:dimension>
                    <gating:dimension gating:max="7043.342377445705" >
                    <data-type:fcs-dimension data-type:name="Comp-BL2-A" />
                    </gating:dimension>
                   </gating:RectangleGate>
                 </Gate>
               </Population>
             </Subpopulations>
           </Population>
         </Subpopulations>
       </SampleNode>
     </Sample>
     <Sample>
       <DataSet uri="file:/C:/Users/刘剑宇/Desktop/fig/fig3/HK-H2O2.fcs"  sampleID="3" />
       <transforms:spilloverMatrix prefix="Comp-"  name="Acquisition-defined"  editable="0"  color="#c0c0c0"  version="FlowJo-10.0.7r2"  status="FINALIZED"  transforms:id="46217bfb-5c9b-41e3-83b6-ed00b3d9e03f"  suffix="" >
         <data-type:parameters>
           <data-type:parameter data-type:name="BL1-A" />
           <data-type:parameter data-type:name="BL2-A" />
           <data-type:parameter data-type:name="BL1-H" />
           <data-type:parameter data-type:name="BL2-H" />
           <data-type:parameter data-type:name="BL1-W" />
           <data-type:parameter data-type:name="BL2-W" />
         </data-type:parameters>
         <transforms:spillover data-type:parameter="BL1-A" >
           <transforms:coefficient data-type:parameter="BL1-A"  transforms:value="1" />
           <transforms:coefficient data-type:parameter="BL2-A"  transforms:value="0.3534980118" />
           <transforms:coefficient data-type:parameter="BL1-H"  transforms:value="0" />
           <transforms:coefficient data-type:parameter="BL2-H"  transforms:value="0" />
           <transforms:coefficient data-type:parameter="BL1-W"  transforms:value="0" />
           <transforms:coefficient data-type:parameter="BL2-W"  transforms:value="0" />
         </transforms:spillover>
         <transforms:spillover data-type:parameter="BL2-A" >
           <transforms:coefficient data-type:parameter="BL1-A"  transforms:value="0" />
           <transforms:coefficient data-type:parameter="BL2-A"  transforms:value="1" />
           <transforms:coefficient data-type:parameter="BL1-H"  transforms:value="0" />
           <transforms:coefficient data-type:parameter="BL2-H"  transforms:value="0" />
           <transforms:coefficient data-type:parameter="BL1-W"  transforms:value="0" />
           <transforms:coefficient data-type:parameter="BL2-W"  transforms:value="0" />
         </transforms:spillover>
         <transforms:spillover data-type:parameter="BL1-H" >
           <transforms:coefficient data-type:parameter="BL1-A"  transforms:value="0" />
           <transforms:coefficient data-type:parameter="BL2-A"  transforms:value="0" />
           <transforms:coefficient data-type:parameter="BL1-H"  transforms:value="1" />
           <transforms:coefficient data-type:parameter="BL2-H"  transforms:value="0.3534980118" />
           <transforms:coefficient data-type:parameter="BL1-W"  transforms:value="0" />
           <transforms:coefficient data-type:parameter="BL2-W"  transforms:value="0" />
         </transforms:spillover>
         <transforms:spillover data-type:parameter="BL2-H" >
           <transforms:coefficient data-type:parameter="BL1-A"  transforms:value="0" />
           <transforms:coefficient data-type:parameter="BL2-A"  transforms:value="0" />
           <transforms:coefficient data-type:parameter="BL1-H"  transforms:value="0" />
           <transforms:coefficient data-type:parameter="BL2-H"  transforms:value="1" />
           <transforms:coefficient data-type:parameter="BL1-W"  transforms:value="0" />
           <transforms:coefficient data-type:parameter="BL2-W"  transforms:value="0" />
         </transforms:spillover>
         <transforms:spillover data-type:parameter="BL1-W" >
           <transforms:coefficient data-type:parameter="BL1-A"  transforms:value="0" />
           <transforms:coefficient data-type:parameter="BL2-A"  transforms:value="0" />
           <transforms:coefficient data-type:parameter="BL1-H"  transforms:value="0" />
           <transforms:coefficient data-type:parameter="BL2-H"  transforms:value="0" />
           <transforms:coefficient data-type:parameter="BL1-W"  transforms:value="1" />
           <transforms:coefficient data-type:parameter="BL2-W"  transforms:value="0" />
         </transforms:spillover>
         <transforms:spillover data-type:parameter="BL2-W" >
           <transforms:coefficient data-type:parameter="BL1-A"  transforms:value="0" />
           <transforms:coefficient data-type:parameter="BL2-A"  transforms:value="0" />
           <transforms:coefficient data-type:parameter="BL1-H"  transforms:value="0" />
           <transforms:coefficient data-type:parameter="BL2-H"  transforms:value="0" />
           <transforms:coefficient data-type:parameter="BL1-W"  transforms:value="0" />
           <transforms:coefficient data-type:parameter="BL2-W"  transforms:value="1" />
         </transforms:spillover>
       </transforms:spilloverMatrix>
       <Transformations>
         <transforms:linear transforms:minRange="0"  transforms:maxRange="64"  gain="1" >
           <data-type:parameter data-type:name="Time" />
         </transforms:linear>
         <transforms:linear transforms:minRange="0"  transforms:maxRange="1048576"  gain="1" >
           <data-type:parameter data-type:name="FSC-A" />
         </transforms:linear>
         <transforms:linear transforms:minRange="0"  transforms:maxRange="1048576"  gain="1" >
           <data-type:parameter data-type:name="SSC-A" />
         </transforms:linear>
         <transforms:log transforms:offset="100"  transforms:decades="3.5205999133" >
           <data-type:parameter data-type:name="BL1-A" />
         </transforms:log>
         <transforms:log transforms:offset="10"  transforms:decades="4.5205999133" >
           <data-type:parameter data-type:name="BL2-A" />
         </transforms:log>
         <transforms:linear transforms:minRange="0"  transforms:maxRange="1048576"  gain="1" >
           <data-type:parameter data-type:name="FSC-H" />
         </transforms:linear>
         <transforms:linear transforms:minRange="0"  transforms:maxRange="1048576"  gain="1" >
           <data-type:parameter data-type:name="SSC-H" />
         </transforms:linear>
         <transforms:log transforms:offset="1"  transforms:decades="6.0205999133" >
           <data-type:parameter data-type:name="BL1-H" />
         </transforms:log>
         <transforms:log transforms:offset="1"  transforms:decades="6.0205999133" >
           <data-type:parameter data-type:name="BL2-H" />
         </transforms:log>
         <transforms:linear transforms:minRange="0"  transforms:maxRange="1024"  gain="1" >
           <data-type:parameter data-type:name="FSC-W" />
         </transforms:linear>
         <transforms:linear transforms:minRange="0"  transforms:maxRange="1024"  gain="1" >
           <data-type:parameter data-type:name="SSC-W" />
         </transforms:linear>
         <transforms:log transforms:offset="1"  transforms:decades="3.0102999566" >
           <data-type:parameter data-type:name="BL1-W" />
         </transforms:log>
         <transforms:log transforms:offset="1"  transforms:decades="3.0102999566" >
           <data-type:parameter data-type:name="BL2-W" />
         </transforms:log>
         <transforms:log transforms:offset="100"  transforms:decades="3.5205999133" >
           <data-type:parameter data-type:name="Comp-BL1-A" />
         </transforms:log>
         <transforms:log transforms:offset="10"  transforms:decades="4.5205999133" >
           <data-type:parameter data-type:name="Comp-BL2-A" />
         </transforms:log>
         <transforms:log transforms:offset="1"  transforms:decades="6.0205999133" >
           <data-type:parameter data-type:name="Comp-BL1-H" />
         </transforms:log>
         <transforms:log transforms:offset="1"  transforms:decades="6.0205999133" >
           <data-type:parameter data-type:name="Comp-BL2-H" />
         </transforms:log>
         <transforms:log transforms:offset="1"  transforms:decades="3.0102999566" >
           <data-type:parameter data-type:name="Comp-BL1-W" />
         </transforms:log>
         <transforms:log transforms:offset="1"  transforms:decades="3.0102999566" >
           <data-type:parameter data-type:name="Comp-BL2-W" />
         </transforms:log>
       </Transformations>
       <Keywords>
         <Keyword name="$ENDANALYSIS"  value="000000000000" />
         <Keyword name="$BEGINANALYSIS"  value="000000000000" />
         <Keyword name="$ENDSTEXT"  value="000000000000" />
         <Keyword name="$BEGINSTEXT"  value="000000000000" />
         <Keyword name="$NEXTDATA"  value="000000000000" />
         <Keyword name="$ENDDATA"  value="000000730315" />
         <Keyword name="$BEGINDATA"  value="000000008192" />
         <Keyword name="$VOL"  value="180000" />
         <Keyword name="$TOT"  value="13887" />
         <Keyword name="$TIMESTEP"  value="0.001" />
         <Keyword name="$SYS"  value="OPTIXE2 Microsoft Windows 7 Professional " />
         <Keyword name="$SRC"  value="NA" />
         <Keyword name="$SPILLOVER"  value="6,BL1-A,BL2-A,BL1-H,BL2-H,BL1-W,BL2-W,1.000000,0.353498,0.000000,0.000000,0.000000,0.000000,0.000000,1.000000,0.000000,0.000000,0.000000,0.000000,0.000000,0.000000,1.000000,0.353498,0.000000,0.000000,0.000000,0.000000,0.000000,1.000000,0.000000,0.000000,0.000000,0.000000,0.000000,0.000000,1.000000,0.000000,0.000000,0.000000,0.000000,0.000000,0.000000,1.000000" />
         <Keyword name="$SMNO"  value="20190909-H9C2" />
         <Keyword name="$PROJ"  value="LJY apoptosis" />
         <Keyword name="$PLATENAME"  value="NA" />
         <Keyword name="$PLATEID"  value="NA" />
         <Keyword name="$PAR"  value="13" />
         <Keyword name="$P9V"  value="320" />
         <Keyword name="$P9S"  value="PI-R-PE-H" />
         <Keyword name="$P9R"  value="1048576" />
         <Keyword name="$P9N"  value="BL2-H" />
         <Keyword name="$P9L"  value="488" />
         <Keyword name="$P9F"  value="574_26" />
         <Keyword name="$P9E"  value="0,0" />
         <Keyword name="$P9B"  value="32" />
         <Keyword name="$P8V"  value="300" />
         <Keyword name="$P8S"  value="Ann-V-FITC-H" />
         <Keyword name="$P8R"  value="1048576" />
         <Keyword name="$P8N"  value="BL1-H" />
         <Keyword name="$P8L"  value="488" />
         <Keyword name="$P8F"  value="530_30" />
         <Keyword name="$P8E"  value="0,0" />
         <Keyword name="$P8B"  value="32" />
         <Keyword name="$P7V"  value="300" />
         <Keyword name="$P7S"  value="SSC-H" />
         <Keyword name="$P7R"  value="1048576" />
         <Keyword name="$P7N"  value="SSC-H" />
         <Keyword name="$P7L"  value="488" />
         <Keyword name="$P7F"  value="488_10" />
         <Keyword name="$P7E"  value="0,0" />
         <Keyword name="$P7B"  value="32" />
         <Keyword name="$P6V"  value="120" />
         <Keyword name="$P6S"  value="FSC-H" />
         <Keyword name="$P6R"  value="1048576" />
         <Keyword name="$P6N"  value="FSC-H" />
         <Keyword name="$P6L"  value="488" />
         <Keyword name="$P6F"  value="NA" />
         <Keyword name="$P6E"  value="0,0" />
         <Keyword name="$P6B"  value="32" />
         <Keyword name="$P5V"  value="320" />
         <Keyword name="$P5S"  value="PI-R-PE-A" />
         <Keyword name="$P5R"  value="1048576" />
         <Keyword name="$P5N"  value="BL2-A" />
         <Keyword name="$P5L"  value="488" />
         <Keyword name="$P5F"  value="574_26" />
         <Keyword name="$P5E"  value="0,0" />
         <Keyword name="$P5B"  value="32" />
         <Keyword name="$P4V"  value="300" />
         <Keyword name="$P4S"  value="Ann-V-FITC-A" />
         <Keyword name="$P4R"  value="1048576" />
         <Keyword name="$P4N"  value="BL1-A" />
         <Keyword name="$P4L"  value="488" />
         <Keyword name="$P4F"  value="530_30" />
         <Keyword name="$P4E"  value="0,0" />
         <Keyword name="$P4B"  value="32" />
         <Keyword name="$P3V"  value="300" />
         <Keyword name="$P3S"  value="SSC-A" />
         <Keyword name="$P3R"  value="1048576" />
         <Keyword name="$P3N"  value="SSC-A" />
         <Keyword name="$P3L"  value="488" />
         <Keyword name="$P3F"  value="488_10" />
         <Keyword name="$P3E"  value="0,0" />
         <Keyword name="$P3B"  value="32" />
         <Keyword name="$P2V"  value="120" />
         <Keyword name="$P2S"  value="FSC-A" />
         <Keyword name="$P2R"  value="1048576" />
         <Keyword name="$P2N"  value="FSC-A" />
         <Keyword name="$P2L"  value="488" />
         <Keyword name="$P2F"  value="NA" />
         <Keyword name="$P2E"  value="0,0" />
         <Keyword name="$P2B"  value="32" />
         <Keyword name="$P1V"  value="NA" />
         <Keyword name="$P1S"  value="Time" />
         <Keyword name="$P1R"  value="128" />
         <Keyword name="$P1N"  value="Time" />
         <Keyword name="$P1L"  value="NA" />
         <Keyword name="$P1F"  value="NA" />
         <Keyword name="$P1E"  value="0,0" />
         <Keyword name="$P1B"  value="32" />
         <Keyword name="$P13V"  value="320" />
         <Keyword name="$P13S"  value="PI-R-PE-W" />
         <Keyword name="$P13R"  value="1024" />
         <Keyword name="$P13N"  value="BL2-W" />
         <Keyword name="$P13L"  value="488" />
         <Keyword name="$P13F"  value="574_26" />
         <Keyword name="$P13E"  value="0,0" />
         <Keyword name="$P13B"  value="32" />
         <Keyword name="$P12V"  value="300" />
         <Keyword name="$P12S"  value="Ann-V-FITC-W" />
         <Keyword name="$P12R"  value="1024" />
         <Keyword name="$P12N"  value="BL1-W" />
         <Keyword name="$P12L"  value="488" />
         <Keyword name="$P12F"  value="530_30" />
         <Keyword name="$P12E"  value="0,0" />
         <Keyword name="$P12B"  value="32" />
         <Keyword name="$P11V"  value="300" />
         <Keyword name="$P11S"  value="SSC-W" />
         <Keyword name="$P11R"  value="1024" />
         <Keyword name="$P11N"  value="SSC-W" />
         <Keyword name="$P11L"  value="488" />
         <Keyword name="$P11F"  value="488_10" />
         <Keyword name="$P11E"  value="0,0" />
         <Keyword name="$P11B"  value="32" />
         <Keyword name="$P10V"  value="120" />
         <Keyword name="$P10S"  value="FSC-W" />
         <Keyword name="$P10R"  value="1024" />
         <Keyword name="$P10N"  value="FSC-W" />
         <Keyword name="$P10L"  value="488" />
         <Keyword name="$P10F"  value="NA" />
         <Keyword name="$P10E"  value="0,0" />
         <Keyword name="$P10B"  value="32" />
         <Keyword name="$ORIGINALITY"  value="NonDataModified" />
         <Keyword name="$OP"  value="admin default" />
         <Keyword name="$MODE"  value="L" />
         <Keyword name="$LOST"  value="0" />
         <Keyword name="$LAST_MODIFIER"  value="admin" />
         <Keyword name="$LAST_MODIFIED"  value="13-Jun-2021 16:02:36" />
         <Keyword name="$INST"  value="NA" />
         <Keyword name="$FIL"  value="HK-H2O2.fcs" />
         <Keyword name="$EXP"  value="NA" />
         <Keyword name="$ETIM"  value="22:31:25" />
         <Keyword name="$DATE"  value="09-Sep-2019" />
         <Keyword name="$DATATYPE"  value="F" />
         <Keyword name="$CYTSN"  value="AFC2_INVALID_SERIAL" />
         <Keyword name="$CYT"  value="4486516 Attune NxT Acoustic Focusing Cytometer (Lasers: BRXX)" />
         <Keyword name="$COM"  value="NA" />
         <Keyword name="$CELLS"  value="NA" />
         <Keyword name="$BYTEORD"  value="1,2,3,4" />
         <Keyword name="$BTIM"  value="22:29:38" />
         <Keyword name="#WINEXT"  value="0" />
         <Keyword name="#WIDTHTHRESHOLD"  value="1000" />
         <Keyword name="#TR1"  value="OR_FSC,25000" />
         <Keyword name="#PTRESULT"  value="Pass" />
         <Keyword name="#PTDATE"  value="08-Aug-2019" />
         <Keyword name="#P9Target"  value="PI" />
         <Keyword name="#P9Label"  value="R-PE" />
         <Keyword name="#P8Target"  value="Ann-V" />
         <Keyword name="#P8Label"  value="FITC" />
         <Keyword name="#P5Target"  value="PI" />
         <Keyword name="#P5Label"  value="R-PE" />
         <Keyword name="#P4Target"  value="Ann-V" />
         <Keyword name="#P4Label"  value="FITC" />
         <Keyword name="#P1Target"  value="NA" />
         <Keyword name="#P1Label"  value="NA" />
         <Keyword name="#P13Target"  value="PI" />
         <Keyword name="#P13Label"  value="R-PE" />
         <Keyword name="#P12Target"  value="Ann-V" />
         <Keyword name="#P12Label"  value="FITC" />
         <Keyword name="#LASERCONFIG"  value="BR" />
         <Keyword name="#LASER2DELAY"  value="1500" />
         <Keyword name="#LASER2COLOR"  value="Red" />
         <Keyword name="#LASER2ASF"  value="1.08" />
         <Keyword name="#LASER1DELAY"  value="1100" />
         <Keyword name="#LASER1COLOR"  value="Blue" />
         <Keyword name="#LASER1ASF"  value="1.05" />
         <Keyword name="#FLOWRATE"  value="100" />
         <Keyword name="FJ_FCS_VERSION"  value="3" />
         <Keyword name="$P14N"  value="Comp-BL1-A" />
         <Keyword name="$P14S"  value="Ann-V-FITC-A" />
         <Keyword name="$P14R"  value="1048576" />
         <Keyword name="$P15N"  value="Comp-BL2-A" />
         <Keyword name="$P15S"  value="PI-R-PE-A" />
         <Keyword name="$P15R"  value="1048576" />
         <Keyword name="$P16N"  value="Comp-BL1-H" />
         <Keyword name="$P16S"  value="Ann-V-FITC-H" />
         <Keyword name="$P16R"  value="1048576" />
         <Keyword name="$P17N"  value="Comp-BL2-H" />
         <Keyword name="$P17S"  value="PI-R-PE-H" />
         <Keyword name="$P17R"  value="1048576" />
         <Keyword name="$P18N"  value="Comp-BL1-W" />
         <Keyword name="$P18S"  value="Ann-V-FITC-W" />
         <Keyword name="$P18R"  value="1024" />
         <Keyword name="$P19N"  value="Comp-BL2-W" />
         <Keyword name="$P19S"  value="PI-R-PE-W" />
         <Keyword name="$P19R"  value="1024" />
         <Keyword name="$P1G"  value="1.0" />
       </Keywords>
       <SampleNode name="HK-H2O2.fcs"  annotation=""  owningGroup=""  expanded="1"  sortPriority="10"  count="13887"  sampleID="3" >
         <Graph smoothing="0"  backColor="#ffffff"  foreColor="#000000"  type="Pseudocolor"  fast="1"  rowCount="13887" >
           <Axis dimension="x"  name="FSC-A"  label=""  auto="auto" />
           <Axis dimension="y"  name="SSC-A"  label=""  auto="auto" />
           <GraphSettings level="5%"  smoothingHighResolution="1"  contourHighResolution="1"  histogramSmoothingCount="0"  graphResolution="256"  showOutliers="0"  drawLargeDots="0"  dotsToDraw="8000"  tint="le.chartfill.tinted.40"  lineWeight="le.lineweight.normal"  lineStyle="le.linestyle.solid" />
           <GraphEnvironment showGrid="0"  showAxes="tnlTNL"  showGates="1"  showFreqOnPlots="1"  showGateNameOnPlots="1"  showMedians="0"  showUncomped="0"  addEventParam="0"  lastYAxisName="" >
             <TextTraits font="SansSerif"  size="12"  name="Labels"  style="plain"  color="#000000"  background="#00ffffff"  just="left" />
             <TextTraits font="SansSerif"  size="12"  name="LayoutGates"  style="plain"  color="#000000"  background="#00ffffff"  just="left" />
             <TextTraits font="SansSerif"  size="10"  name="Numbers"  style="plain"  color="#000000"  background="#00ffffff"  just="left" />
             <TextTraits font="SansSerif"  size="10"  name="Legend"  style="plain"  color="#000000"  background="#00ffffff"  just="left" />
           </GraphEnvironment>
         </Graph>
         <Subpopulations>
           <Population name="Lymphocytes"  annotation=""  owningGroup="所有样本"  expanded="1"  sortPriority="10"  count="8442" >
             <Graph smoothing="0"  backColor="#ffffff"  foreColor="#000000"  type="Pseudocolor"  fast="1"  rowCount="13887" >
               <Axis dimension="x"  name="Comp-BL1-A"  label=""  auto="auto" />
               <Axis dimension="y"  name="Comp-BL2-A"  label=""  auto="auto" />
               <GraphSettings level="5%"  smoothingHighResolution="1"  contourHighResolution="1"  histogramSmoothingCount="0"  graphResolution="256"  showOutliers="0"  drawLargeDots="0"  dotsToDraw="8000"  tint="le.chartfill.tinted.40"  lineWeight="le.lineweight.normal"  lineStyle="le.linestyle.solid" />
               <GraphEnvironment showGrid="0"  showAxes="tnlTNL"  showGates="1"  showFreqOnPlots="1"  showGateNameOnPlots="1"  showMedians="0"  showUncomped="0"  addEventParam="0"  lastYAxisName="" >
                 <TextTraits font="SansSerif"  size="12"  name="Labels"  style="plain"  color="#000000"  background="#00ffffff"  just="left" />
                 <TextTraits font="SansSerif"  size="12"  name="LayoutGates"  style="plain"  color="#000000"  background="#00ffffff"  just="left" />
                 <TextTraits font="SansSerif"  size="10"  name="Numbers"  style="plain"  color="#000000"  background="#00ffffff"  just="left" />
                 <TextTraits font="SansSerif"  size="10"  name="Legend"  style="plain"  color="#000000"  background="#00ffffff"  just="left" />
                 <WindowPosition x="1029"  y="352"  width="390"  height="556"  displayed="0"  panelState="---" />
               </GraphEnvironment>
             </Graph>
             <Gate gating:id="ID1402438464" >
               <gating:PolygonGate eventsInside="1"  annoOffsetX="0"  annoOffsetY="0"  tint="#000000"  isTinted="0"  lineWeight="Normal"  userDefined="1"  quadId="-1"  gateResolution="256" >
                 <gating:dimension>
                   <data-type:fcs-dimension data-type:name="FSC-A" />
                 </gating:dimension>
                 <gating:dimension>
                   <data-type:fcs-dimension data-type:name="SSC-A" />
                 </gating:dimension>
                 <gating:vertex>
                   <gating:coordinate data-type:value="18078.8965517241" />
                   <gating:coordinate data-type:value="164697.8010471204" />
                 </gating:vertex>
                 <gating:vertex>
                   <gating:coordinate data-type:value="293782.0689655172" />
                   <gating:coordinate data-type:value="16469.780104712" />
                 </gating:vertex>
                 <gating:vertex>
                   <gating:coordinate data-type:value="1044056.275862069" />
                   <gating:coordinate data-type:value="307435.8952879581" />
                 </gating:vertex>
                 <gating:vertex>
                   <gating:coordinate data-type:value="1035016.8275862068" />
                   <gating:coordinate data-type:value="1037596.1465968586" />
                 </gating:vertex>
                 <gating:vertex>
                   <gating:coordinate data-type:value="76835.3103448276" />
                   <gating:coordinate data-type:value="1048576" />
                 </gating:vertex>
               </gating:PolygonGate>
             </Gate>
             <Subpopulations>
               <Population name="Q1: Ann-V-FITC-A- , PI-R-PE-A+"  annotation=""  owningGroup="所有样本"  expanded="1"  sortPriority="10"  count="193" >
                 <Graph smoothing="0"  backColor="#ffffff"  foreColor="#000000"  type="Pseudocolor"  fast="1"  rowCount="13887" >
                   <Axis dimension="x"  name="Comp-BL1-A"  label=""  auto="auto" />
                   <Axis dimension="y"  name="Comp-BL2-A"  label=""  auto="auto" />
                   <GraphSettings level="5%"  smoothingHighResolution="1"  contourHighResolution="1"  histogramSmoothingCount="0"  graphResolution="256"  showOutliers="0"  drawLargeDots="0"  dotsToDraw="8000"  tint="le.chartfill.tinted.40"  lineWeight="le.lineweight.normal"  lineStyle="le.linestyle.solid" />
                   <GraphEnvironment showGrid="0"  showAxes="tnlTNL"  showGates="1"  showFreqOnPlots="1"  showGateNameOnPlots="1"  showMedians="0"  showUncomped="0"  addEventParam="0"  lastYAxisName="" >
                    <TextTraits font="SansSerif"  size="12"  name="Labels"  style="plain"  color="#000000"  background="#00ffffff"  just="left" />
                    <TextTraits font="SansSerif"  size="12"  name="LayoutGates"  style="plain"  color="#000000"  background="#00ffffff"  just="left" />
                    <TextTraits font="SansSerif"  size="10"  name="Numbers"  style="plain"  color="#000000"  background="#00ffffff"  just="left" />
                    <TextTraits font="SansSerif"  size="10"  name="Legend"  style="plain"  color="#000000"  background="#00ffffff"  just="left" />
                    <WindowPosition x="485"  y="250"  width="390"  height="556"  displayed="1"  panelState="---" />
                   </GraphEnvironment>
                 </Graph>
                 <Gate gating:id="ID1119844917"  gating:parent_id="ID1402438464" >
                   <gating:RectangleGate eventsInside="1"  annoOffsetX="0"  annoOffsetY="0"  tint="#000000"  isTinted="0"  lineWeight="Normal"  userDefined="1"  percentX="0"  percentY="0" >
                    <gating:dimension gating:max="27744.374613441803" >
                    <data-type:fcs-dimension data-type:name="Comp-BL1-A" />
                    </gating:dimension>
                    <gating:dimension gating:min="7043.342377445705" >
                    <data-type:fcs-dimension data-type:name="Comp-BL2-A" />
                    </gating:dimension>
                   </gating:RectangleGate>
                 </Gate>
               </Population>
               <Population name="Q2: Ann-V-FITC-A+ , PI-R-PE-A+"  annotation=""  owningGroup="所有样本"  expanded="1"  sortPriority="10"  count="782" >
                 <Graph smoothing="0"  backColor="#ffffff"  foreColor="#000000"  type="Pseudocolor"  fast="1"  rowCount="13887" >
                   <Axis dimension="x"  name="Comp-BL1-A"  label=""  auto="auto" />
                   <Axis dimension="y"  name="Comp-BL2-A"  label=""  auto="auto" />
                   <GraphSettings level="5%"  smoothingHighResolution="1"  contourHighResolution="1"  histogramSmoothingCount="0"  graphResolution="256"  showOutliers="0"  drawLargeDots="0"  dotsToDraw="8000"  tint="le.chartfill.tinted.40"  lineWeight="le.lineweight.normal"  lineStyle="le.linestyle.solid" />
                   <GraphEnvironment showGrid="0"  showAxes="tnlTNL"  showGates="1"  showFreqOnPlots="1"  showGateNameOnPlots="1"  showMedians="0"  showUncomped="0"  addEventParam="0"  lastYAxisName="" >
                    <TextTraits font="SansSerif"  size="12"  name="Labels"  style="plain"  color="#000000"  background="#00ffffff"  just="left" />
                    <TextTraits font="SansSerif"  size="12"  name="LayoutGates"  style="plain"  color="#000000"  background="#00ffffff"  just="left" />
                    <TextTraits font="SansSerif"  size="10"  name="Numbers"  style="plain"  color="#000000"  background="#00ffffff"  just="left" />
                    <TextTraits font="SansSerif"  size="10"  name="Legend"  style="plain"  color="#000000"  background="#00ffffff"  just="left" />
                    <WindowPosition x="485"  y="250"  width="390"  height="556"  displayed="1"  panelState="---" />
                   </GraphEnvironment>
                 </Graph>
                 <Gate gating:id="ID686837711"  gating:parent_id="ID1402438464" >
                   <gating:RectangleGate eventsInside="1"  annoOffsetX="0"  annoOffsetY="0"  tint="#000000"  isTinted="0"  lineWeight="Normal"  userDefined="1"  percentX="0"  percentY="0" >
                    <gating:dimension gating:min="27744.374613441803" >
                    <data-type:fcs-dimension data-type:name="Comp-BL1-A" />
                    </gating:dimension>
                    <gating:dimension gating:min="7043.342377445705" >
                    <data-type:fcs-dimension data-type:name="Comp-BL2-A" />
                    </gating:dimension>
                   </gating:RectangleGate>
                 </Gate>
               </Population>
               <Population name="Q3: Ann-V-FITC-A+ , PI-R-PE-A-"  annotation=""  owningGroup="所有样本"  expanded="1"  sortPriority="10"  count="1121" >
                 <Graph smoothing="0"  backColor="#ffffff"  foreColor="#000000"  type="Pseudocolor"  fast="1"  rowCount="13887" >
                   <Axis dimension="x"  name="Comp-BL1-A"  label=""  auto="auto" />
                   <Axis dimension="y"  name="Comp-BL2-A"  label=""  auto="auto" />
                   <GraphSettings level="5%"  smoothingHighResolution="1"  contourHighResolution="1"  histogramSmoothingCount="0"  graphResolution="256"  showOutliers="0"  drawLargeDots="0"  dotsToDraw="8000"  tint="le.chartfill.tinted.40"  lineWeight="le.lineweight.normal"  lineStyle="le.linestyle.solid" />
                   <GraphEnvironment showGrid="0"  showAxes="tnlTNL"  showGates="1"  showFreqOnPlots="1"  showGateNameOnPlots="1"  showMedians="0"  showUncomped="0"  addEventParam="0"  lastYAxisName="" >
                    <TextTraits font="SansSerif"  size="12"  name="Labels"  style="plain"  color="#000000"  background="#00ffffff"  just="left" />
                    <TextTraits font="SansSerif"  size="12"  name="LayoutGates"  style="plain"  color="#000000"  background="#00ffffff"  just="left" />
                    <TextTraits font="SansSerif"  size="10"  name="Numbers"  style="plain"  color="#000000"  background="#00ffffff"  just="left" />
                    <TextTraits font="SansSerif"  size="10"  name="Legend"  style="plain"  color="#000000"  background="#00ffffff"  just="left" />
                    <WindowPosition x="485"  y="250"  width="390"  height="556"  displayed="1"  panelState="---" />
                   </GraphEnvironment>
                 </Graph>
                 <Gate gating:id="ID956806152"  gating:parent_id="ID1402438464" >
                   <gating:RectangleGate eventsInside="1"  annoOffsetX="0"  annoOffsetY="0"  tint="#000000"  isTinted="0"  lineWeight="Normal"  userDefined="1"  percentX="0"  percentY="0" >
                    <gating:dimension gating:min="27744.374613441803" >
                    <data-type:fcs-dimension data-type:name="Comp-BL1-A" />
                    </gating:dimension>
                    <gating:dimension gating:max="7043.342377445705" >
                    <data-type:fcs-dimension data-type:name="Comp-BL2-A" />
                    </gating:dimension>
                   </gating:RectangleGate>
                 </Gate>
               </Population>
               <Population name="Q4: Ann-V-FITC-A- , PI-R-PE-A-"  annotation=""  owningGroup="所有样本"  expanded="1"  sortPriority="10"  count="6346" >
                 <Graph smoothing="0"  backColor="#ffffff"  foreColor="#000000"  type="Pseudocolor"  fast="1"  rowCount="13887" >
                   <Axis dimension="x"  name="Comp-BL1-A"  label=""  auto="auto" />
                   <Axis dimension="y"  name="Comp-BL2-A"  label=""  auto="auto" />
                   <GraphSettings level="5%"  smoothingHighResolution="1"  contourHighResolution="1"  histogramSmoothingCount="0"  graphResolution="256"  showOutliers="0"  drawLargeDots="0"  dotsToDraw="8000"  tint="le.chartfill.tinted.40"  lineWeight="le.lineweight.normal"  lineStyle="le.linestyle.solid" />
                   <GraphEnvironment showGrid="0"  showAxes="tnlTNL"  showGates="1"  showFreqOnPlots="1"  showGateNameOnPlots="1"  showMedians="0"  showUncomped="0"  addEventParam="0"  lastYAxisName="" >
                    <TextTraits font="SansSerif"  size="12"  name="Labels"  style="plain"  color="#000000"  background="#00ffffff"  just="left" />
                    <TextTraits font="SansSerif"  size="12"  name="LayoutGates"  style="plain"  color="#000000"  background="#00ffffff"  just="left" />
                    <TextTraits font="SansSerif"  size="10"  name="Numbers"  style="plain"  color="#000000"  background="#00ffffff"  just="left" />
                    <TextTraits font="SansSerif"  size="10"  name="Legend"  style="plain"  color="#000000"  background="#00ffffff"  just="left" />
                    <WindowPosition x="485"  y="250"  width="390"  height="556"  displayed="1"  panelState="---" />
                   </GraphEnvironment>
                 </Graph>
                 <Gate gating:id="ID683447928"  gating:parent_id="ID1402438464" >
                   <gating:RectangleGate eventsInside="1"  annoOffsetX="0"  annoOffsetY="0"  tint="#000000"  isTinted="0"  lineWeight="Normal"  userDefined="1"  percentX="0"  percentY="0" >
                    <gating:dimension gating:max="27744.374613441803" >
                    <data-type:fcs-dimension data-type:name="Comp-BL1-A" />
                    </gating:dimension>
                    <gating:dimension gating:max="7043.342377445705" >
                    <data-type:fcs-dimension data-type:name="Comp-BL2-A" />
                    </gating:dimension>
                   </gating:RectangleGate>
                 </Gate>
               </Population>
             </Subpopulations>
           </Population>
         </Subpopulations>
       </SampleNode>
     </Sample>
     <Sample>
       <DataSet uri="file:/C:/Users/刘剑宇/Desktop/fig/fig3/DMSO-BLANK.fcs"  sampleID="4" />
       <transforms:spilloverMatrix prefix="Comp-"  name="Acquisition-defined"  editable="0"  color="#c0c0c0"  version="FlowJo-10.0.7r2"  status="FINALIZED"  transforms:id="46217bfb-5c9b-41e3-83b6-ed00b3d9e03f"  suffix="" >
         <data-type:parameters>
           <data-type:parameter data-type:name="BL1-A" />
           <data-type:parameter data-type:name="BL2-A" />
           <data-type:parameter data-type:name="BL1-H" />
           <data-type:parameter data-type:name="BL2-H" />
           <data-type:parameter data-type:name="BL1-W" />
           <data-type:parameter data-type:name="BL2-W" />
         </data-type:parameters>
         <transforms:spillover data-type:parameter="BL1-A" >
           <transforms:coefficient data-type:parameter="BL1-A"  transforms:value="1" />
           <transforms:coefficient data-type:parameter="BL2-A"  transforms:value="0.3534980118" />
           <transforms:coefficient data-type:parameter="BL1-H"  transforms:value="0" />
           <transforms:coefficient data-type:parameter="BL2-H"  transforms:value="0" />
           <transforms:coefficient data-type:parameter="BL1-W"  transforms:value="0" />
           <transforms:coefficient data-type:parameter="BL2-W"  transforms:value="0" />
         </transforms:spillover>
         <transforms:spillover data-type:parameter="BL2-A" >
           <transforms:coefficient data-type:parameter="BL1-A"  transforms:value="0" />
           <transforms:coefficient data-type:parameter="BL2-A"  transforms:value="1" />
           <transforms:coefficient data-type:parameter="BL1-H"  transforms:value="0" />
           <transforms:coefficient data-type:parameter="BL2-H"  transforms:value="0" />
           <transforms:coefficient data-type:parameter="BL1-W"  transforms:value="0" />
           <transforms:coefficient data-type:parameter="BL2-W"  transforms:value="0" />
         </transforms:spillover>
         <transforms:spillover data-type:parameter="BL1-H" >
           <transforms:coefficient data-type:parameter="BL1-A"  transforms:value="0" />
           <transforms:coefficient data-type:parameter="BL2-A"  transforms:value="0" />
           <transforms:coefficient data-type:parameter="BL1-H"  transforms:value="1" />
           <transforms:coefficient data-type:parameter="BL2-H"  transforms:value="0.3534980118" />
           <transforms:coefficient data-type:parameter="BL1-W"  transforms:value="0" />
           <transforms:coefficient data-type:parameter="BL2-W"  transforms:value="0" />
         </transforms:spillover>
         <transforms:spillover data-type:parameter="BL2-H" >
           <transforms:coefficient data-type:parameter="BL1-A"  transforms:value="0" />
           <transforms:coefficient data-type:parameter="BL2-A"  transforms:value="0" />
           <transforms:coefficient data-type:parameter="BL1-H"  transforms:value="0" />
           <transforms:coefficient data-type:parameter="BL2-H"  transforms:value="1" />
           <transforms:coefficient data-type:parameter="BL1-W"  transforms:value="0" />
           <transforms:coefficient data-type:parameter="BL2-W"  transforms:value="0" />
         </transforms:spillover>
         <transforms:spillover data-type:parameter="BL1-W" >
           <transforms:coefficient data-type:parameter="BL1-A"  transforms:value="0" />
           <transforms:coefficient data-type:parameter="BL2-A"  transforms:value="0" />
           <transforms:coefficient data-type:parameter="BL1-H"  transforms:value="0" />
           <transforms:coefficient data-type:parameter="BL2-H"  transforms:value="0" />
           <transforms:coefficient data-type:parameter="BL1-W"  transforms:value="1" />
           <transforms:coefficient data-type:parameter="BL2-W"  transforms:value="0" />
         </transforms:spillover>
         <transforms:spillover data-type:parameter="BL2-W" >
           <transforms:coefficient data-type:parameter="BL1-A"  transforms:value="0" />
           <transforms:coefficient data-type:parameter="BL2-A"  transforms:value="0" />
           <transforms:coefficient data-type:parameter="BL1-H"  transforms:value="0" />
           <transforms:coefficient data-type:parameter="BL2-H"  transforms:value="0" />
           <transforms:coefficient data-type:parameter="BL1-W"  transforms:value="0" />
           <transforms:coefficient data-type:parameter="BL2-W"  transforms:value="1" />
         </transforms:spillover>
       </transforms:spilloverMatrix>
       <Transformations>
         <transforms:linear transforms:minRange="0"  transforms:maxRange="64"  gain="1" >
           <data-type:parameter data-type:name="Time" />
         </transforms:linear>
         <transforms:linear transforms:minRange="0"  transforms:maxRange="1048576"  gain="1" >
           <data-type:parameter data-type:name="FSC-A" />
         </transforms:linear>
         <transforms:linear transforms:minRange="0"  transforms:maxRange="1048576"  gain="1" >
           <data-type:parameter data-type:name="SSC-A" />
         </transforms:linear>
         <transforms:log transforms:offset="100"  transforms:decades="3.5205999133" >
           <data-type:parameter data-type:name="BL1-A" />
         </transforms:log>
         <transforms:log transforms:offset="10"  transforms:decades="4.5205999133" >
           <data-type:parameter data-type:name="BL2-A" />
         </transforms:log>
         <transforms:linear transforms:minRange="0"  transforms:maxRange="1048576"  gain="1" >
           <data-type:parameter data-type:name="FSC-H" />
         </transforms:linear>
         <transforms:linear transforms:minRange="0"  transforms:maxRange="1048576"  gain="1" >
           <data-type:parameter data-type:name="SSC-H" />
         </transforms:linear>
         <transforms:log transforms:offset="1"  transforms:decades="6.0205999133" >
           <data-type:parameter data-type:name="BL1-H" />
         </transforms:log>
         <transforms:log transforms:offset="1"  transforms:decades="6.0205999133" >
           <data-type:parameter data-type:name="BL2-H" />
         </transforms:log>
         <transforms:linear transforms:minRange="0"  transforms:maxRange="1024"  gain="1" >
           <data-type:parameter data-type:name="FSC-W" />
         </transforms:linear>
         <transforms:linear transforms:minRange="0"  transforms:maxRange="1024"  gain="1" >
           <data-type:parameter data-type:name="SSC-W" />
         </transforms:linear>
         <transforms:log transforms:offset="1"  transforms:decades="3.0102999566" >
           <data-type:parameter data-type:name="BL1-W" />
         </transforms:log>
         <transforms:log transforms:offset="1"  transforms:decades="3.0102999566" >
           <data-type:parameter data-type:name="BL2-W" />
         </transforms:log>
         <transforms:log transforms:offset="100"  transforms:decades="3.5205999133" >
           <data-type:parameter data-type:name="Comp-BL1-A" />
         </transforms:log>
         <transforms:log transforms:offset="10"  transforms:decades="4.5205999133" >
           <data-type:parameter data-type:name="Comp-BL2-A" />
         </transforms:log>
         <transforms:log transforms:offset="1"  transforms:decades="6.0205999133" >
           <data-type:parameter data-type:name="Comp-BL1-H" />
         </transforms:log>
         <transforms:log transforms:offset="1"  transforms:decades="6.0205999133" >
           <data-type:parameter data-type:name="Comp-BL2-H" />
         </transforms:log>
         <transforms:log transforms:offset="1"  transforms:decades="3.0102999566" >
           <data-type:parameter data-type:name="Comp-BL1-W" />
         </transforms:log>
         <transforms:log transforms:offset="1"  transforms:decades="3.0102999566" >
           <data-type:parameter data-type:name="Comp-BL2-W" />
         </transforms:log>
       </Transformations>
       <Keywords>
         <Keyword name="$ENDANALYSIS"  value="000000000000" />
         <Keyword name="$BEGINANALYSIS"  value="000000000000" />
         <Keyword name="$ENDSTEXT"  value="000000000000" />
         <Keyword name="$BEGINSTEXT"  value="000000000000" />
         <Keyword name="$NEXTDATA"  value="000000000000" />
         <Keyword name="$ENDDATA"  value="000000464023" />
         <Keyword name="$BEGINDATA"  value="000000008192" />
         <Keyword name="$VOL"  value="100000" />
         <Keyword name="$TOT"  value="8766" />
         <Keyword name="$TIMESTEP"  value="0.001" />
         <Keyword name="$SYS"  value="OPTIXE2 Microsoft Windows 7 Professional " />
         <Keyword name="$SRC"  value="NA" />
         <Keyword name="$SPILLOVER"  value="6,BL1-A,BL2-A,BL1-H,BL2-H,BL1-W,BL2-W,1.000000,0.353498,0.000000,0.000000,0.000000,0.000000,0.000000,1.000000,0.000000,0.000000,0.000000,0.000000,0.000000,0.000000,1.000000,0.353498,0.000000,0.000000,0.000000,0.000000,0.000000,1.000000,0.000000,0.000000,0.000000,0.000000,0.000000,0.000000,1.000000,0.000000,0.000000,0.000000,0.000000,0.000000,0.000000,1.000000" />
         <Keyword name="$SMNO"  value="20190909-H9C2" />
         <Keyword name="$PROJ"  value="LJY apoptosis" />
         <Keyword name="$PLATENAME"  value="NA" />
         <Keyword name="$PLATEID"  value="NA" />
         <Keyword name="$PAR"  value="13" />
         <Keyword name="$P9V"  value="320" />
         <Keyword name="$P9S"  value="PI-R-PE-H" />
         <Keyword name="$P9R"  value="1048576" />
         <Keyword name="$P9N"  value="BL2-H" />
         <Keyword name="$P9L"  value="488" />
         <Keyword name="$P9F"  value="574_26" />
         <Keyword name="$P9E"  value="0,0" />
         <Keyword name="$P9B"  value="32" />
         <Keyword name="$P8V"  value="300" />
         <Keyword name="$P8S"  value="Ann-V-FITC-H" />
         <Keyword name="$P8R"  value="1048576" />
         <Keyword name="$P8N"  value="BL1-H" />
         <Keyword name="$P8L"  value="488" />
         <Keyword name="$P8F"  value="530_30" />
         <Keyword name="$P8E"  value="0,0" />
         <Keyword name="$P8B"  value="32" />
         <Keyword name="$P7V"  value="300" />
         <Keyword name="$P7S"  value="SSC-H" />
         <Keyword name="$P7R"  value="1048576" />
         <Keyword name="$P7N"  value="SSC-H" />
         <Keyword name="$P7L"  value="488" />
         <Keyword name="$P7F"  value="488_10" />
         <Keyword name="$P7E"  value="0,0" />
         <Keyword name="$P7B"  value="32" />
         <Keyword name="$P6V"  value="120" />
         <Keyword name="$P6S"  value="FSC-H" />
         <Keyword name="$P6R"  value="1048576" />
         <Keyword name="$P6N"  value="FSC-H" />
         <Keyword name="$P6L"  value="488" />
         <Keyword name="$P6F"  value="NA" />
         <Keyword name="$P6E"  value="0,0" />
         <Keyword name="$P6B"  value="32" />
         <Keyword name="$P5V"  value="320" />
         <Keyword name="$P5S"  value="PI-R-PE-A" />
         <Keyword name="$P5R"  value="1048576" />
         <Keyword name="$P5N"  value="BL2-A" />
         <Keyword name="$P5L"  value="488" />
         <Keyword name="$P5F"  value="574_26" />
         <Keyword name="$P5E"  value="0,0" />
         <Keyword name="$P5B"  value="32" />
         <Keyword name="$P4V"  value="300" />
         <Keyword name="$P4S"  value="Ann-V-FITC-A" />
         <Keyword name="$P4R"  value="1048576" />
         <Keyword name="$P4N"  value="BL1-A" />
         <Keyword name="$P4L"  value="488" />
         <Keyword name="$P4F"  value="530_30" />
         <Keyword name="$P4E"  value="0,0" />
         <Keyword name="$P4B"  value="32" />
         <Keyword name="$P3V"  value="300" />
         <Keyword name="$P3S"  value="SSC-A" />
         <Keyword name="$P3R"  value="1048576" />
         <Keyword name="$P3N"  value="SSC-A" />
         <Keyword name="$P3L"  value="488" />
         <Keyword name="$P3F"  value="488_10" />
         <Keyword name="$P3E"  value="0,0" />
         <Keyword name="$P3B"  value="32" />
         <Keyword name="$P2V"  value="120" />
         <Keyword name="$P2S"  value="FSC-A" />
         <Keyword name="$P2R"  value="1048576" />
         <Keyword name="$P2N"  value="FSC-A" />
         <Keyword name="$P2L"  value="488" />
         <Keyword name="$P2F"  value="NA" />
         <Keyword name="$P2E"  value="0,0" />
         <Keyword name="$P2B"  value="32" />
         <Keyword name="$P1V"  value="NA" />
         <Keyword name="$P1S"  value="Time" />
         <Keyword name="$P1R"  value="64" />
         <Keyword name="$P1N"  value="Time" />
         <Keyword name="$P1L"  value="NA" />
         <Keyword name="$P1F"  value="NA" />
         <Keyword name="$P1E"  value="0,0" />
         <Keyword name="$P1B"  value="32" />
         <Keyword name="$P13V"  value="320" />
         <Keyword name="$P13S"  value="PI-R-PE-W" />
         <Keyword name="$P13R"  value="1024" />
         <Keyword name="$P13N"  value="BL2-W" />
         <Keyword name="$P13L"  value="488" />
         <Keyword name="$P13F"  value="574_26" />
         <Keyword name="$P13E"  value="0,0" />
         <Keyword name="$P13B"  value="32" />
         <Keyword name="$P12V"  value="300" />
         <Keyword name="$P12S"  value="Ann-V-FITC-W" />
         <Keyword name="$P12R"  value="1024" />
         <Keyword name="$P12N"  value="BL1-W" />
         <Keyword name="$P12L"  value="488" />
         <Keyword name="$P12F"  value="530_30" />
         <Keyword name="$P12E"  value="0,0" />
         <Keyword name="$P12B"  value="32" />
         <Keyword name="$P11V"  value="300" />
         <Keyword name="$P11S"  value="SSC-W" />
         <Keyword name="$P11R"  value="1024" />
         <Keyword name="$P11N"  value="SSC-W" />
         <Keyword name="$P11L"  value="488" />
         <Keyword name="$P11F"  value="488_10" />
         <Keyword name="$P11E"  value="0,0" />
         <Keyword name="$P11B"  value="32" />
         <Keyword name="$P10V"  value="120" />
         <Keyword name="$P10S"  value="FSC-W" />
         <Keyword name="$P10R"  value="1024" />
         <Keyword name="$P10N"  value="FSC-W" />
         <Keyword name="$P10L"  value="488" />
         <Keyword name="$P10F"  value="NA" />
         <Keyword name="$P10E"  value="0,0" />
         <Keyword name="$P10B"  value="32" />
         <Keyword name="$ORIGINALITY"  value="NonDataModified" />
         <Keyword name="$OP"  value="admin default" />
         <Keyword name="$MODE"  value="L" />
         <Keyword name="$LOST"  value="0" />
         <Keyword name="$LAST_MODIFIER"  value="admin" />
         <Keyword name="$LAST_MODIFIED"  value="13-Jun-2021 16:00:33" />
         <Keyword name="$INST"  value="NA" />
         <Keyword name="$FIL"  value="DMSO-BLANK.fcs" />
         <Keyword name="$EXP"  value="NA" />
         <Keyword name="$ETIM"  value="22:16:28" />
         <Keyword name="$DATE"  value="09-Sep-2019" />
         <Keyword name="$DATATYPE"  value="F" />
         <Keyword name="$CYTSN"  value="AFC2_INVALID_SERIAL" />
         <Keyword name="$CYT"  value="4486516 Attune NxT Acoustic Focusing Cytometer (Lasers: BRXX)" />
         <Keyword name="$COM"  value="NA" />
         <Keyword name="$CELLS"  value="NA" />
         <Keyword name="$BYTEORD"  value="1,2,3,4" />
         <Keyword name="$BTIM"  value="22:15:28" />
         <Keyword name="#WINEXT"  value="0" />
         <Keyword name="#WIDTHTHRESHOLD"  value="1000" />
         <Keyword name="#TR1"  value="OR_FSC,25000" />
         <Keyword name="#PTRESULT"  value="Pass" />
         <Keyword name="#PTDATE"  value="08-Aug-2019" />
         <Keyword name="#P9Target"  value="PI" />
         <Keyword name="#P9Label"  value="R-PE" />
         <Keyword name="#P8Target"  value="Ann-V" />
         <Keyword name="#P8Label"  value="FITC" />
         <Keyword name="#P5Target"  value="PI" />
         <Keyword name="#P5Label"  value="R-PE" />
         <Keyword name="#P4Target"  value="Ann-V" />
         <Keyword name="#P4Label"  value="FITC" />
         <Keyword name="#P1Target"  value="NA" />
         <Keyword name="#P1Label"  value="NA" />
         <Keyword name="#P13Target"  value="PI" />
         <Keyword name="#P13Label"  value="R-PE" />
         <Keyword name="#P12Target"  value="Ann-V" />
         <Keyword name="#P12Label"  value="FITC" />
         <Keyword name="#LASERCONFIG"  value="BR" />
         <Keyword name="#LASER2DELAY"  value="1500" />
         <Keyword name="#LASER2COLOR"  value="Red" />
         <Keyword name="#LASER2ASF"  value="1.08" />
         <Keyword name="#LASER1DELAY"  value="1100" />
         <Keyword name="#LASER1COLOR"  value="Blue" />
         <Keyword name="#LASER1ASF"  value="1.05" />
         <Keyword name="#FLOWRATE"  value="100" />
         <Keyword name="FJ_FCS_VERSION"  value="3" />
         <Keyword name="$P14N"  value="Comp-BL1-A" />
         <Keyword name="$P14S"  value="Ann-V-FITC-A" />
         <Keyword name="$P14R"  value="1048576" />
         <Keyword name="$P15N"  value="Comp-BL2-A" />
         <Keyword name="$P15S"  value="PI-R-PE-A" />
         <Keyword name="$P15R"  value="1048576" />
         <Keyword name="$P16N"  value="Comp-BL1-H" />
         <Keyword name="$P16S"  value="Ann-V-FITC-H" />
         <Keyword name="$P16R"  value="1048576" />
         <Keyword name="$P17N"  value="Comp-BL2-H" />
         <Keyword name="$P17S"  value="PI-R-PE-H" />
         <Keyword name="$P17R"  value="1048576" />
         <Keyword name="$P18N"  value="Comp-BL1-W" />
         <Keyword name="$P18S"  value="Ann-V-FITC-W" />
         <Keyword name="$P18R"  value="1024" />
         <Keyword name="$P19N"  value="Comp-BL2-W" />
         <Keyword name="$P19S"  value="PI-R-PE-W" />
         <Keyword name="$P19R"  value="1024" />
         <Keyword name="$P1G"  value="1.0" />
       </Keywords>
       <SampleNode name="DMSO-BLANK.fcs"  annotation=""  owningGroup=""  expanded="1"  sortPriority="10"  count="8766"  sampleID="4" >
         <Graph smoothing="0"  backColor="#ffffff"  foreColor="#000000"  type="Pseudocolor"  fast="1"  rowCount="8766" >
           <Axis dimension="x"  name="FSC-A"  label=""  auto="auto" />
           <Axis dimension="y"  name="SSC-A"  label=""  auto="auto" />
           <GraphSettings level="5%"  smoothingHighResolution="1"  contourHighResolution="1"  histogramSmoothingCount="0"  graphResolution="256"  showOutliers="0"  drawLargeDots="0"  dotsToDraw="8000"  tint="le.chartfill.tinted.40"  lineWeight="le.lineweight.normal"  lineStyle="le.linestyle.solid" />
           <GraphEnvironment showGrid="0"  showAxes="tnlTNL"  showGates="1"  showFreqOnPlots="1"  showGateNameOnPlots="1"  showMedians="0"  showUncomped="0"  addEventParam="0"  lastYAxisName="" >
             <TextTraits font="SansSerif"  size="12"  name="Labels"  style="plain"  color="#000000"  background="#00ffffff"  just="left" />
             <TextTraits font="SansSerif"  size="12"  name="LayoutGates"  style="plain"  color="#000000"  background="#00ffffff"  just="left" />
             <TextTraits font="SansSerif"  size="10"  name="Numbers"  style="plain"  color="#000000"  background="#00ffffff"  just="left" />
             <TextTraits font="SansSerif"  size="10"  name="Legend"  style="plain"  color="#000000"  background="#00ffffff"  just="left" />
             <WindowPosition x="1261"  y="207"  width="390"  height="520"  displayed="0"  panelState="---" />
           </GraphEnvironment>
         </Graph>
         <Subpopulations>
           <Population name="Lymphocytes"  annotation=""  owningGroup="所有样本"  expanded="1"  sortPriority="10"  count="5983" >
             <Graph smoothing="0"  backColor="#ffffff"  foreColor="#000000"  type="Pseudocolor"  fast="1"  rowCount="8766" >
               <Axis dimension="x"  name="Comp-BL1-A"  label=""  auto="auto" />
               <Axis dimension="y"  name="Comp-BL2-A"  label=""  auto="auto" />
               <GraphSettings level="5%"  smoothingHighResolution="1"  contourHighResolution="1"  histogramSmoothingCount="0"  graphResolution="256"  showOutliers="0"  drawLargeDots="0"  dotsToDraw="8000"  tint="le.chartfill.tinted.40"  lineWeight="le.lineweight.normal"  lineStyle="le.linestyle.solid" />
               <GraphEnvironment showGrid="0"  showAxes="tnlTNL"  showGates="1"  showFreqOnPlots="1"  showGateNameOnPlots="1"  showMedians="0"  showUncomped="0"  addEventParam="0"  lastYAxisName="" >
                 <TextTraits font="SansSerif"  size="12"  name="Labels"  style="plain"  color="#000000"  background="#00ffffff"  just="left" />
                 <TextTraits font="SansSerif"  size="12"  name="LayoutGates"  style="plain"  color="#000000"  background="#00ffffff"  just="left" />
                 <TextTraits font="SansSerif"  size="10"  name="Numbers"  style="plain"  color="#000000"  background="#00ffffff"  just="left" />
                 <TextTraits font="SansSerif"  size="10"  name="Legend"  style="plain"  color="#000000"  background="#00ffffff"  just="left" />
                 <WindowPosition x="899"  y="320"  width="390"  height="556"  displayed="0"  panelState="---" />
               </GraphEnvironment>
             </Graph>
             <Gate gating:id="ID651360603" >
               <gating:PolygonGate eventsInside="1"  annoOffsetX="0"  annoOffsetY="0"  tint="#000000"  isTinted="0"  lineWeight="Normal"  userDefined="1"  quadId="-1"  gateResolution="256" >
                 <gating:dimension>
                   <data-type:fcs-dimension data-type:name="FSC-A" />
                 </gating:dimension>
                 <gating:dimension>
                   <data-type:fcs-dimension data-type:name="SSC-A" />
                 </gating:dimension>
                 <gating:vertex>
                   <gating:coordinate data-type:value="18078.8965517241" />
                   <gating:coordinate data-type:value="164697.8010471204" />
                 </gating:vertex>
                 <gating:vertex>
                   <gating:coordinate data-type:value="293782.0689655172" />
                   <gating:coordinate data-type:value="16469.780104712" />
                 </gating:vertex>
                 <gating:vertex>
                   <gating:coordinate data-type:value="1044056.275862069" />
                   <gating:coordinate data-type:value="307435.8952879581" />
                 </gating:vertex>
                 <gating:vertex>
                   <gating:coordinate data-type:value="1035016.8275862068" />
                   <gating:coordinate data-type:value="1037596.1465968586" />
                 </gating:vertex>
                 <gating:vertex>
                   <gating:coordinate data-type:value="76835.3103448276" />
                   <gating:coordinate data-type:value="1048576" />
                 </gating:vertex>
               </gating:PolygonGate>
             </Gate>
             <Subpopulations>
               <Population name="Q1: Ann-V-FITC-A- , PI-R-PE-A+"  annotation=""  owningGroup="所有样本"  expanded="1"  sortPriority="10"  count="533" >
                 <Graph smoothing="0"  backColor="#ffffff"  foreColor="#000000"  type="Pseudocolor"  fast="1"  rowCount="8766" >
                   <Axis dimension="x"  name="Comp-BL1-A"  label=""  auto="auto" />
                   <Axis dimension="y"  name="Comp-BL2-A"  label=""  auto="auto" />
                   <GraphSettings level="5%"  smoothingHighResolution="1"  contourHighResolution="1"  histogramSmoothingCount="0"  graphResolution="256"  showOutliers="0"  drawLargeDots="0"  dotsToDraw="8000"  tint="le.chartfill.tinted.40"  lineWeight="le.lineweight.normal"  lineStyle="le.linestyle.solid" />
                   <GraphEnvironment showGrid="0"  showAxes="tnlTNL"  showGates="1"  showFreqOnPlots="1"  showGateNameOnPlots="1"  showMedians="0"  showUncomped="0"  addEventParam="0"  lastYAxisName="" >
                    <TextTraits font="SansSerif"  size="12"  name="Labels"  style="plain"  color="#000000"  background="#00ffffff"  just="left" />
                    <TextTraits font="SansSerif"  size="12"  name="LayoutGates"  style="plain"  color="#000000"  background="#00ffffff"  just="left" />
                    <TextTraits font="SansSerif"  size="10"  name="Numbers"  style="plain"  color="#000000"  background="#00ffffff"  just="left" />
                    <TextTraits font="SansSerif"  size="10"  name="Legend"  style="plain"  color="#000000"  background="#00ffffff"  just="left" />
                    <WindowPosition x="485"  y="250"  width="390"  height="556"  displayed="1"  panelState="---" />
                   </GraphEnvironment>
                 </Graph>
                 <Gate gating:id="ID1632409556"  gating:parent_id="ID651360603" >
                   <gating:RectangleGate eventsInside="1"  annoOffsetX="0"  annoOffsetY="0"  tint="#000000"  isTinted="0"  lineWeight="Normal"  userDefined="1"  percentX="0"  percentY="0" >
                    <gating:dimension gating:max="27744.374613441803" >
                    <data-type:fcs-dimension data-type:name="Comp-BL1-A" />
                    </gating:dimension>
                    <gating:dimension gating:min="7043.342377445705" >
                    <data-type:fcs-dimension data-type:name="Comp-BL2-A" />
                    </gating:dimension>
                   </gating:RectangleGate>
                 </Gate>
               </Population>
               <Population name="Q2: Ann-V-FITC-A+ , PI-R-PE-A+"  annotation=""  owningGroup="所有样本"  expanded="1"  sortPriority="10"  count="382" >
                 <Graph smoothing="0"  backColor="#ffffff"  foreColor="#000000"  type="Pseudocolor"  fast="1"  rowCount="8766" >
                   <Axis dimension="x"  name="Comp-BL1-A"  label=""  auto="auto" />
                   <Axis dimension="y"  name="Comp-BL2-A"  label=""  auto="auto" />
                   <GraphSettings level="5%"  smoothingHighResolution="1"  contourHighResolution="1"  histogramSmoothingCount="0"  graphResolution="256"  showOutliers="0"  drawLargeDots="0"  dotsToDraw="8000"  tint="le.chartfill.tinted.40"  lineWeight="le.lineweight.normal"  lineStyle="le.linestyle.solid" />
                   <GraphEnvironment showGrid="0"  showAxes="tnlTNL"  showGates="1"  showFreqOnPlots="1"  showGateNameOnPlots="1"  showMedians="0"  showUncomped="0"  addEventParam="0"  lastYAxisName="" >
                    <TextTraits font="SansSerif"  size="12"  name="Labels"  style="plain"  color="#000000"  background="#00ffffff"  just="left" />
                    <TextTraits font="SansSerif"  size="12"  name="LayoutGates"  style="plain"  color="#000000"  background="#00ffffff"  just="left" />
                    <TextTraits font="SansSerif"  size="10"  name="Numbers"  style="plain"  color="#000000"  background="#00ffffff"  just="left" />
                    <TextTraits font="SansSerif"  size="10"  name="Legend"  style="plain"  color="#000000"  background="#00ffffff"  just="left" />
                    <WindowPosition x="485"  y="250"  width="390"  height="556"  displayed="1"  panelState="---" />
                   </GraphEnvironment>
                 </Graph>
                 <Gate gating:id="ID1803817267"  gating:parent_id="ID651360603" >
                   <gating:RectangleGate eventsInside="1"  annoOffsetX="0"  annoOffsetY="0"  tint="#000000"  isTinted="0"  lineWeight="Normal"  userDefined="1"  percentX="0"  percentY="0" >
                    <gating:dimension gating:min="27744.374613441803" >
                    <data-type:fcs-dimension data-type:name="Comp-BL1-A" />
                    </gating:dimension>
                    <gating:dimension gating:min="7043.342377445705" >
                    <data-type:fcs-dimension data-type:name="Comp-BL2-A" />
                    </gating:dimension>
                   </gating:RectangleGate>
                 </Gate>
               </Population>
               <Population name="Q3: Ann-V-FITC-A+ , PI-R-PE-A-"  annotation=""  owningGroup="所有样本"  expanded="1"  sortPriority="10"  count="68" >
                 <Graph smoothing="0"  backColor="#ffffff"  foreColor="#000000"  type="Pseudocolor"  fast="1"  rowCount="8766" >
                   <Axis dimension="x"  name="Comp-BL1-A"  label=""  auto="auto" />
                   <Axis dimension="y"  name="Comp-BL2-A"  label=""  auto="auto" />
                   <GraphSettings level="5%"  smoothingHighResolution="1"  contourHighResolution="1"  histogramSmoothingCount="0"  graphResolution="256"  showOutliers="0"  drawLargeDots="0"  dotsToDraw="8000"  tint="le.chartfill.tinted.40"  lineWeight="le.lineweight.normal"  lineStyle="le.linestyle.solid" />
                   <GraphEnvironment showGrid="0"  showAxes="tnlTNL"  showGates="1"  showFreqOnPlots="1"  showGateNameOnPlots="1"  showMedians="0"  showUncomped="0"  addEventParam="0"  lastYAxisName="" >
                    <TextTraits font="SansSerif"  size="12"  name="Labels"  style="plain"  color="#000000"  background="#00ffffff"  just="left" />
                    <TextTraits font="SansSerif"  size="12"  name="LayoutGates"  style="plain"  color="#000000"  background="#00ffffff"  just="left" />
                    <TextTraits font="SansSerif"  size="10"  name="Numbers"  style="plain"  color="#000000"  background="#00ffffff"  just="left" />
                    <TextTraits font="SansSerif"  size="10"  name="Legend"  style="plain"  color="#000000"  background="#00ffffff"  just="left" />
                    <WindowPosition x="485"  y="250"  width="390"  height="556"  displayed="1"  panelState="---" />
                   </GraphEnvironment>
                 </Graph>
                 <Gate gating:id="ID730161770"  gating:parent_id="ID651360603" >
                   <gating:RectangleGate eventsInside="1"  annoOffsetX="0"  annoOffsetY="0"  tint="#000000"  isTinted="0"  lineWeight="Normal"  userDefined="1"  percentX="0"  percentY="0" >
                    <gating:dimension gating:min="27744.374613441803" >
                    <data-type:fcs-dimension data-type:name="Comp-BL1-A" />
                    </gating:dimension>
                    <gating:dimension gating:max="7043.342377445705" >
                    <data-type:fcs-dimension data-type:name="Comp-BL2-A" />
                    </gating:dimension>
                   </gating:RectangleGate>
                 </Gate>
               </Population>
               <Population name="Q4: Ann-V-FITC-A- , PI-R-PE-A-"  annotation=""  owningGroup="所有样本"  expanded="1"  sortPriority="10"  count="5000" >
                 <Graph smoothing="0"  backColor="#ffffff"  foreColor="#000000"  type="Pseudocolor"  fast="1"  rowCount="8766" >
                   <Axis dimension="x"  name="Comp-BL1-A"  label=""  auto="auto" />
                   <Axis dimension="y"  name="Comp-BL2-A"  label=""  auto="auto" />
                   <GraphSettings level="5%"  smoothingHighResolution="1"  contourHighResolution="1"  histogramSmoothingCount="0"  graphResolution="256"  showOutliers="0"  drawLargeDots="0"  dotsToDraw="8000"  tint="le.chartfill.tinted.40"  lineWeight="le.lineweight.normal"  lineStyle="le.linestyle.solid" />
                   <GraphEnvironment showGrid="0"  showAxes="tnlTNL"  showGates="1"  showFreqOnPlots="1"  showGateNameOnPlots="1"  showMedians="0"  showUncomped="0"  addEventParam="0"  lastYAxisName="" >
                    <TextTraits font="SansSerif"  size="12"  name="Labels"  style="plain"  color="#000000"  background="#00ffffff"  just="left" />
                    <TextTraits font="SansSerif"  size="12"  name="LayoutGates"  style="plain"  color="#000000"  background="#00ffffff"  just="left" />
                    <TextTraits font="SansSerif"  size="10"  name="Numbers"  style="plain"  color="#000000"  background="#00ffffff"  just="left" />
                    <TextTraits font="SansSerif"  size="10"  name="Legend"  style="plain"  color="#000000"  background="#00ffffff"  just="left" />
                    <WindowPosition x="485"  y="250"  width="390"  height="556"  displayed="1"  panelState="---" />
                   </GraphEnvironment>
                 </Graph>
                 <Gate gating:id="ID1107309432"  gating:parent_id="ID651360603" >
                   <gating:RectangleGate eventsInside="1"  annoOffsetX="0"  annoOffsetY="0"  tint="#000000"  isTinted="0"  lineWeight="Normal"  userDefined="1"  percentX="0"  percentY="0" >
                    <gating:dimension gating:max="27744.374613441803" >
                    <data-type:fcs-dimension data-type:name="Comp-BL1-A" />
                    </gating:dimension>
                    <gating:dimension gating:max="7043.342377445705" >
                    <data-type:fcs-dimension data-type:name="Comp-BL2-A" />
                    </gating:dimension>
                   </gating:RectangleGate>
                 </Gate>
               </Population>
             </Subpopulations>
           </Population>
         </Subpopulations>
       </SampleNode>
     </Sample>
     <Sample>
       <DataSet uri="file:/C:/Users/刘剑宇/Desktop/fig/fig3/HK-BLANK.fcs"  sampleID="2" />
       <transforms:spilloverMatrix prefix="Comp-"  name="Acquisition-defined"  editable="0"  color="#c0c0c0"  version="FlowJo-10.0.7r2"  status="FINALIZED"  transforms:id="46217bfb-5c9b-41e3-83b6-ed00b3d9e03f"  suffix="" >
         <data-type:parameters>
           <data-type:parameter data-type:name="BL1-A" />
           <data-type:parameter data-type:name="BL2-A" />
           <data-type:parameter data-type:name="BL1-H" />
           <data-type:parameter data-type:name="BL2-H" />
           <data-type:parameter data-type:name="BL1-W" />
           <data-type:parameter data-type:name="BL2-W" />
         </data-type:parameters>
         <transforms:spillover data-type:parameter="BL1-A" >
           <transforms:coefficient data-type:parameter="BL1-A"  transforms:value="1" />
           <transforms:coefficient data-type:parameter="BL2-A"  transforms:value="0.3534980118" />
           <transforms:coefficient data-type:parameter="BL1-H"  transforms:value="0" />
           <transforms:coefficient data-type:parameter="BL2-H"  transforms:value="0" />
           <transforms:coefficient data-type:parameter="BL1-W"  transforms:value="0" />
           <transforms:coefficient data-type:parameter="BL2-W"  transforms:value="0" />
         </transforms:spillover>
         <transforms:spillover data-type:parameter="BL2-A" >
           <transforms:coefficient data-type:parameter="BL1-A"  transforms:value="0" />
           <transforms:coefficient data-type:parameter="BL2-A"  transforms:value="1" />
           <transforms:coefficient data-type:parameter="BL1-H"  transforms:value="0" />
           <transforms:coefficient data-type:parameter="BL2-H"  transforms:value="0" />
           <transforms:coefficient data-type:parameter="BL1-W"  transforms:value="0" />
           <transforms:coefficient data-type:parameter="BL2-W"  transforms:value="0" />
         </transforms:spillover>
         <transforms:spillover data-type:parameter="BL1-H" >
           <transforms:coefficient data-type:parameter="BL1-A"  transforms:value="0" />
           <transforms:coefficient data-type:parameter="BL2-A"  transforms:value="0" />
           <transforms:coefficient data-type:parameter="BL1-H"  transforms:value="1" />
           <transforms:coefficient data-type:parameter="BL2-H"  transforms:value="0.3534980118" />
           <transforms:coefficient data-type:parameter="BL1-W"  transforms:value="0" />
           <transforms:coefficient data-type:parameter="BL2-W"  transforms:value="0" />
         </transforms:spillover>
         <transforms:spillover data-type:parameter="BL2-H" >
           <transforms:coefficient data-type:parameter="BL1-A"  transforms:value="0" />
           <transforms:coefficient data-type:parameter="BL2-A"  transforms:value="0" />
           <transforms:coefficient data-type:parameter="BL1-H"  transforms:value="0" />
           <transforms:coefficient data-type:parameter="BL2-H"  transforms:value="1" />
           <transforms:coefficient data-type:parameter="BL1-W"  transforms:value="0" />
           <transforms:coefficient data-type:parameter="BL2-W"  transforms:value="0" />
         </transforms:spillover>
         <transforms:spillover data-type:parameter="BL1-W" >
           <transforms:coefficient data-type:parameter="BL1-A"  transforms:value="0" />
           <transforms:coefficient data-type:parameter="BL2-A"  transforms:value="0" />
           <transforms:coefficient data-type:parameter="BL1-H"  transforms:value="0" />
           <transforms:coefficient data-type:parameter="BL2-H"  transforms:value="0" />
           <transforms:coefficient data-type:parameter="BL1-W"  transforms:value="1" />
           <transforms:coefficient data-type:parameter="BL2-W"  transforms:value="0" />
         </transforms:spillover>
         <transforms:spillover data-type:parameter="BL2-W" >
           <transforms:coefficient data-type:parameter="BL1-A"  transforms:value="0" />
           <transforms:coefficient data-type:parameter="BL2-A"  transforms:value="0" />
           <transforms:coefficient data-type:parameter="BL1-H"  transforms:value="0" />
           <transforms:coefficient data-type:parameter="BL2-H"  transforms:value="0" />
           <transforms:coefficient data-type:parameter="BL1-W"  transforms:value="0" />
           <transforms:coefficient data-type:parameter="BL2-W"  transforms:value="1" />
         </transforms:spillover>
       </transforms:spilloverMatrix>
       <Transformations>
         <transforms:linear transforms:minRange="0"  transforms:maxRange="64"  gain="1" >
           <data-type:parameter data-type:name="Time" />
         </transforms:linear>
         <transforms:linear transforms:minRange="0"  transforms:maxRange="1048576"  gain="1" >
           <data-type:parameter data-type:name="FSC-A" />
         </transforms:linear>
         <transforms:linear transforms:minRange="0"  transforms:maxRange="1048576"  gain="1" >
           <data-type:parameter data-type:name="SSC-A" />
         </transforms:linear>
         <transforms:log transforms:offset="100"  transforms:decades="3.5205999133" >
           <data-type:parameter data-type:name="BL1-A" />
         </transforms:log>
         <transforms:log transforms:offset="10"  transforms:decades="4.5205999133" >
           <data-type:parameter data-type:name="BL2-A" />
         </transforms:log>
         <transforms:linear transforms:minRange="0"  transforms:maxRange="1048576"  gain="1" >
           <data-type:parameter data-type:name="FSC-H" />
         </transforms:linear>
         <transforms:linear transforms:minRange="0"  transforms:maxRange="1048576"  gain="1" >
           <data-type:parameter data-type:name="SSC-H" />
         </transforms:linear>
         <transforms:log transforms:offset="1"  transforms:decades="6.0205999133" >
           <data-type:parameter data-type:name="BL1-H" />
         </transforms:log>
         <transforms:log transforms:offset="1"  transforms:decades="6.0205999133" >
           <data-type:parameter data-type:name="BL2-H" />
         </transforms:log>
         <transforms:linear transforms:minRange="0"  transforms:maxRange="1024"  gain="1" >
           <data-type:parameter data-type:name="FSC-W" />
         </transforms:linear>
         <transforms:linear transforms:minRange="0"  transforms:maxRange="1024"  gain="1" >
           <data-type:parameter data-type:name="SSC-W" />
         </transforms:linear>
         <transforms:log transforms:offset="1"  transforms:decades="3.0102999566" >
           <data-type:parameter data-type:name="BL1-W" />
         </transforms:log>
         <transforms:log transforms:offset="1"  transforms:decades="3.0102999566" >
           <data-type:parameter data-type:name="BL2-W" />
         </transforms:log>
         <transforms:log transforms:offset="100"  transforms:decades="3.5205999133" >
           <data-type:parameter data-type:name="Comp-BL1-A" />
         </transforms:log>
         <transforms:log transforms:offset="10"  transforms:decades="4.5205999133" >
           <data-type:parameter data-type:name="Comp-BL2-A" />
         </transforms:log>
         <transforms:log transforms:offset="1"  transforms:decades="6.0205999133" >
           <data-type:parameter data-type:name="Comp-BL1-H" />
         </transforms:log>
         <transforms:log transforms:offset="1"  transforms:decades="6.0205999133" >
           <data-type:parameter data-type:name="Comp-BL2-H" />
         </transforms:log>
         <transforms:log transforms:offset="1"  transforms:decades="3.0102999566" >
           <data-type:parameter data-type:name="Comp-BL1-W" />
         </transforms:log>
         <transforms:log transforms:offset="1"  transforms:decades="3.0102999566" >
           <data-type:parameter data-type:name="Comp-BL2-W" />
         </transforms:log>
       </Transformations>
       <Keywords>
         <Keyword name="$ENDANALYSIS"  value="000000000000" />
         <Keyword name="$BEGINANALYSIS"  value="000000000000" />
         <Keyword name="$ENDSTEXT"  value="000000000000" />
         <Keyword name="$BEGINSTEXT"  value="000000000000" />
         <Keyword name="$NEXTDATA"  value="000000000000" />
         <Keyword name="$ENDDATA"  value="000000654759" />
         <Keyword name="$BEGINDATA"  value="000000008192" />
         <Keyword name="$VOL"  value="99000" />
         <Keyword name="$TOT"  value="12434" />
         <Keyword name="$TIMESTEP"  value="0.001" />
         <Keyword name="$SYS"  value="OPTIXE2 Microsoft Windows 7 Professional " />
         <Keyword name="$SRC"  value="NA" />
         <Keyword name="$SPILLOVER"  value="6,BL1-A,BL2-A,BL1-H,BL2-H,BL1-W,BL2-W,1.000000,0.353498,0.000000,0.000000,0.000000,0.000000,0.000000,1.000000,0.000000,0.000000,0.000000,0.000000,0.000000,0.000000,1.000000,0.353498,0.000000,0.000000,0.000000,0.000000,0.000000,1.000000,0.000000,0.000000,0.000000,0.000000,0.000000,0.000000,1.000000,0.000000,0.000000,0.000000,0.000000,0.000000,0.000000,1.000000" />
         <Keyword name="$SMNO"  value="20190909-H9C2" />
         <Keyword name="$PROJ"  value="LJY apoptosis" />
         <Keyword name="$PLATENAME"  value="NA" />
         <Keyword name="$PLATEID"  value="NA" />
         <Keyword name="$PAR"  value="13" />
         <Keyword name="$P9V"  value="320" />
         <Keyword name="$P9S"  value="PI-R-PE-H" />
         <Keyword name="$P9R"  value="1048576" />
         <Keyword name="$P9N"  value="BL2-H" />
         <Keyword name="$P9L"  value="488" />
         <Keyword name="$P9F"  value="574_26" />
         <Keyword name="$P9E"  value="0,0" />
         <Keyword name="$P9B"  value="32" />
         <Keyword name="$P8V"  value="300" />
         <Keyword name="$P8S"  value="Ann-V-FITC-H" />
         <Keyword name="$P8R"  value="1048576" />
         <Keyword name="$P8N"  value="BL1-H" />
         <Keyword name="$P8L"  value="488" />
         <Keyword name="$P8F"  value="530_30" />
         <Keyword name="$P8E"  value="0,0" />
         <Keyword name="$P8B"  value="32" />
         <Keyword name="$P7V"  value="300" />
         <Keyword name="$P7S"  value="SSC-H" />
         <Keyword name="$P7R"  value="1048576" />
         <Keyword name="$P7N"  value="SSC-H" />
         <Keyword name="$P7L"  value="488" />
         <Keyword name="$P7F"  value="488_10" />
         <Keyword name="$P7E"  value="0,0" />
         <Keyword name="$P7B"  value="32" />
         <Keyword name="$P6V"  value="120" />
         <Keyword name="$P6S"  value="FSC-H" />
         <Keyword name="$P6R"  value="1048576" />
         <Keyword name="$P6N"  value="FSC-H" />
         <Keyword name="$P6L"  value="488" />
         <Keyword name="$P6F"  value="NA" />
         <Keyword name="$P6E"  value="0,0" />
         <Keyword name="$P6B"  value="32" />
         <Keyword name="$P5V"  value="320" />
         <Keyword name="$P5S"  value="PI-R-PE-A" />
         <Keyword name="$P5R"  value="1048576" />
         <Keyword name="$P5N"  value="BL2-A" />
         <Keyword name="$P5L"  value="488" />
         <Keyword name="$P5F"  value="574_26" />
         <Keyword name="$P5E"  value="0,0" />
         <Keyword name="$P5B"  value="32" />
         <Keyword name="$P4V"  value="300" />
         <Keyword name="$P4S"  value="Ann-V-FITC-A" />
         <Keyword name="$P4R"  value="1048576" />
         <Keyword name="$P4N"  value="BL1-A" />
         <Keyword name="$P4L"  value="488" />
         <Keyword name="$P4F"  value="530_30" />
         <Keyword name="$P4E"  value="0,0" />
         <Keyword name="$P4B"  value="32" />
         <Keyword name="$P3V"  value="300" />
         <Keyword name="$P3S"  value="SSC-A" />
         <Keyword name="$P3R"  value="1048576" />
         <Keyword name="$P3N"  value="SSC-A" />
         <Keyword name="$P3L"  value="488" />
         <Keyword name="$P3F"  value="488_10" />
         <Keyword name="$P3E"  value="0,0" />
         <Keyword name="$P3B"  value="32" />
         <Keyword name="$P2V"  value="120" />
         <Keyword name="$P2S"  value="FSC-A" />
         <Keyword name="$P2R"  value="1048576" />
         <Keyword name="$P2N"  value="FSC-A" />
         <Keyword name="$P2L"  value="488" />
         <Keyword name="$P2F"  value="NA" />
         <Keyword name="$P2E"  value="0,0" />
         <Keyword name="$P2B"  value="32" />
         <Keyword name="$P1V"  value="NA" />
         <Keyword name="$P1S"  value="Time" />
         <Keyword name="$P1R"  value="64" />
         <Keyword name="$P1N"  value="Time" />
         <Keyword name="$P1L"  value="NA" />
         <Keyword name="$P1F"  value="NA" />
         <Keyword name="$P1E"  value="0,0" />
         <Keyword name="$P1B"  value="32" />
         <Keyword name="$P13V"  value="320" />
         <Keyword name="$P13S"  value="PI-R-PE-W" />
         <Keyword name="$P13R"  value="1024" />
         <Keyword name="$P13N"  value="BL2-W" />
         <Keyword name="$P13L"  value="488" />
         <Keyword name="$P13F"  value="574_26" />
         <Keyword name="$P13E"  value="0,0" />
         <Keyword name="$P13B"  value="32" />
         <Keyword name="$P12V"  value="300" />
         <Keyword name="$P12S"  value="Ann-V-FITC-W" />
         <Keyword name="$P12R"  value="1024" />
         <Keyword name="$P12N"  value="BL1-W" />
         <Keyword name="$P12L"  value="488" />
         <Keyword name="$P12F"  value="530_30" />
         <Keyword name="$P12E"  value="0,0" />
         <Keyword name="$P12B"  value="32" />
         <Keyword name="$P11V"  value="300" />
         <Keyword name="$P11S"  value="SSC-W" />
         <Keyword name="$P11R"  value="1024" />
         <Keyword name="$P11N"  value="SSC-W" />
         <Keyword name="$P11L"  value="488" />
         <Keyword name="$P11F"  value="488_10" />
         <Keyword name="$P11E"  value="0,0" />
         <Keyword name="$P11B"  value="32" />
         <Keyword name="$P10V"  value="120" />
         <Keyword name="$P10S"  value="FSC-W" />
         <Keyword name="$P10R"  value="1024" />
         <Keyword name="$P10N"  value="FSC-W" />
         <Keyword name="$P10L"  value="488" />
         <Keyword name="$P10F"  value="NA" />
         <Keyword name="$P10E"  value="0,0" />
         <Keyword name="$P10B"  value="32" />
         <Keyword name="$ORIGINALITY"  value="NonDataModified" />
         <Keyword name="$OP"  value="admin default" />
         <Keyword name="$MODE"  value="L" />
         <Keyword name="$LOST"  value="0" />
         <Keyword name="$LAST_MODIFIER"  value="admin" />
         <Keyword name="$LAST_MODIFIED"  value="13-Jun-2021 16:01:51" />
         <Keyword name="$INST"  value="NA" />
         <Keyword name="$FIL"  value="HK-BLANK.fcs" />
         <Keyword name="$EXP"  value="NA" />
         <Keyword name="$ETIM"  value="22:25:12" />
         <Keyword name="$DATE"  value="09-Sep-2019" />
         <Keyword name="$DATATYPE"  value="F" />
         <Keyword name="$CYTSN"  value="AFC2_INVALID_SERIAL" />
         <Keyword name="$CYT"  value="4486516 Attune NxT Acoustic Focusing Cytometer (Lasers: BRXX)" />
         <Keyword name="$COM"  value="NA" />
         <Keyword name="$CELLS"  value="NA" />
         <Keyword name="$BYTEORD"  value="1,2,3,4" />
         <Keyword name="$BTIM"  value="22:24:14" />
         <Keyword name="#WINEXT"  value="0" />
         <Keyword name="#WIDTHTHRESHOLD"  value="1000" />
         <Keyword name="#TR1"  value="OR_FSC,25000" />
         <Keyword name="#PTRESULT"  value="Pass" />
         <Keyword name="#PTDATE"  value="08-Aug-2019" />
         <Keyword name="#P9Target"  value="PI" />
         <Keyword name="#P9Label"  value="R-PE" />
         <Keyword name="#P8Target"  value="Ann-V" />
         <Keyword name="#P8Label"  value="FITC" />
         <Keyword name="#P5Target"  value="PI" />
         <Keyword name="#P5Label"  value="R-PE" />
         <Keyword name="#P4Target"  value="Ann-V" />
         <Keyword name="#P4Label"  value="FITC" />
         <Keyword name="#P1Target"  value="NA" />
         <Keyword name="#P1Label"  value="NA" />
         <Keyword name="#P13Target"  value="PI" />
         <Keyword name="#P13Label"  value="R-PE" />
         <Keyword name="#P12Target"  value="Ann-V" />
         <Keyword name="#P12Label"  value="FITC" />
         <Keyword name="#LASERCONFIG"  value="BR" />
         <Keyword name="#LASER2DELAY"  value="1500" />
         <Keyword name="#LASER2COLOR"  value="Red" />
         <Keyword name="#LASER2ASF"  value="1.08" />
         <Keyword name="#LASER1DELAY"  value="1100" />
         <Keyword name="#LASER1COLOR"  value="Blue" />
         <Keyword name="#LASER1ASF"  value="1.05" />
         <Keyword name="#FLOWRATE"  value="100" />
         <Keyword name="FJ_FCS_VERSION"  value="3" />
         <Keyword name="$P14N"  value="Comp-BL1-A" />
         <Keyword name="$P14S"  value="Ann-V-FITC-A" />
         <Keyword name="$P14R"  value="1048576" />
         <Keyword name="$P15N"  value="Comp-BL2-A" />
         <Keyword name="$P15S"  value="PI-R-PE-A" />
         <Keyword name="$P15R"  value="1048576" />
         <Keyword name="$P16N"  value="Comp-BL1-H" />
         <Keyword name="$P16S"  value="Ann-V-FITC-H" />
         <Keyword name="$P16R"  value="1048576" />
         <Keyword name="$P17N"  value="Comp-BL2-H" />
         <Keyword name="$P17S"  value="PI-R-PE-H" />
         <Keyword name="$P17R"  value="1048576" />
         <Keyword name="$P18N"  value="Comp-BL1-W" />
         <Keyword name="$P18S"  value="Ann-V-FITC-W" />
         <Keyword name="$P18R"  value="1024" />
         <Keyword name="$P19N"  value="Comp-BL2-W" />
         <Keyword name="$P19S"  value="PI-R-PE-W" />
         <Keyword name="$P19R"  value="1024" />
         <Keyword name="$P1G"  value="1.0" />
       </Keywords>
       <SampleNode name="HK-BLANK.fcs"  annotation=""  owningGroup=""  expanded="1"  sortPriority="10"  count="12434"  sampleID="2" >
         <Graph smoothing="0"  backColor="#ffffff"  foreColor="#000000"  type="Pseudocolor"  fast="1"  rowCount="12434" >
           <Axis dimension="x"  name="FSC-A"  label=""  auto="auto" />
           <Axis dimension="y"  name="SSC-A"  label=""  auto="auto" />
           <GraphSettings level="5%"  smoothingHighResolution="1"  contourHighResolution="1"  histogramSmoothingCount="0"  graphResolution="256"  showOutliers="0"  drawLargeDots="0"  dotsToDraw="8000"  tint="le.chartfill.tinted.40"  lineWeight="le.lineweight.normal"  lineStyle="le.linestyle.solid" />
           <GraphEnvironment showGrid="0"  showAxes="tnlTNL"  showGates="1"  showFreqOnPlots="1"  showGateNameOnPlots="1"  showMedians="0"  showUncomped="0"  addEventParam="0"  lastYAxisName="" >
             <TextTraits font="SansSerif"  size="12"  name="Labels"  style="plain"  color="#000000"  background="#00ffffff"  just="left" />
             <TextTraits font="SansSerif"  size="12"  name="LayoutGates"  style="plain"  color="#000000"  background="#00ffffff"  just="left" />
             <TextTraits font="SansSerif"  size="10"  name="Numbers"  style="plain"  color="#000000"  background="#00ffffff"  just="left" />
             <TextTraits font="SansSerif"  size="10"  name="Legend"  style="plain"  color="#000000"  background="#00ffffff"  just="left" />
           </GraphEnvironment>
         </Graph>
         <Subpopulations>
           <Population name="Lymphocytes"  annotation=""  owningGroup="所有样本"  expanded="1"  sortPriority="10"  count="8892" >
             <Graph smoothing="0"  backColor="#ffffff"  foreColor="#000000"  type="Pseudocolor"  fast="1"  rowCount="12434" >
               <Axis dimension="x"  name="Comp-BL1-A"  label=""  auto="auto" />
               <Axis dimension="y"  name="Comp-BL2-A"  label=""  auto="auto" />
               <GraphSettings level="5%"  smoothingHighResolution="1"  contourHighResolution="1"  histogramSmoothingCount="0"  graphResolution="256"  showOutliers="0"  drawLargeDots="0"  dotsToDraw="8000"  tint="le.chartfill.tinted.40"  lineWeight="le.lineweight.normal"  lineStyle="le.linestyle.solid" />
               <GraphEnvironment showGrid="0"  showAxes="tnlTNL"  showGates="1"  showFreqOnPlots="1"  showGateNameOnPlots="1"  showMedians="0"  showUncomped="0"  addEventParam="0"  lastYAxisName="" >
                 <TextTraits font="SansSerif"  size="12"  name="Labels"  style="plain"  color="#000000"  background="#00ffffff"  just="left" />
                 <TextTraits font="SansSerif"  size="12"  name="LayoutGates"  style="plain"  color="#000000"  background="#00ffffff"  just="left" />
                 <TextTraits font="SansSerif"  size="10"  name="Numbers"  style="plain"  color="#000000"  background="#00ffffff"  just="left" />
                 <TextTraits font="SansSerif"  size="10"  name="Legend"  style="plain"  color="#000000"  background="#00ffffff"  just="left" />
                 <WindowPosition x="1029"  y="352"  width="390"  height="556"  displayed="0"  panelState="---" />
               </GraphEnvironment>
             </Graph>
             <Gate gating:id="ID2754976" >
               <gating:PolygonGate eventsInside="1"  annoOffsetX="0"  annoOffsetY="0"  tint="#000000"  isTinted="0"  lineWeight="Normal"  userDefined="1"  quadId="-1"  gateResolution="256" >
                 <gating:dimension>
                   <data-type:fcs-dimension data-type:name="FSC-A" />
                 </gating:dimension>
                 <gating:dimension>
                   <data-type:fcs-dimension data-type:name="SSC-A" />
                 </gating:dimension>
                 <gating:vertex>
                   <gating:coordinate data-type:value="18078.8965517241" />
                   <gating:coordinate data-type:value="164697.8010471204" />
                 </gating:vertex>
                 <gating:vertex>
                   <gating:coordinate data-type:value="293782.0689655172" />
                   <gating:coordinate data-type:value="16469.780104712" />
                 </gating:vertex>
                 <gating:vertex>
                   <gating:coordinate data-type:value="1044056.275862069" />
                   <gating:coordinate data-type:value="307435.8952879581" />
                 </gating:vertex>
                 <gating:vertex>
                   <gating:coordinate data-type:value="1035016.8275862068" />
                   <gating:coordinate data-type:value="1037596.1465968586" />
                 </gating:vertex>
                 <gating:vertex>
                   <gating:coordinate data-type:value="76835.3103448276" />
                   <gating:coordinate data-type:value="1048576" />
                 </gating:vertex>
               </gating:PolygonGate>
             </Gate>
             <Subpopulations>
               <Population name="Q1: Ann-V-FITC-A- , PI-R-PE-A+"  annotation=""  owningGroup="所有样本"  expanded="1"  sortPriority="10"  count="179" >
                 <Graph smoothing="0"  backColor="#ffffff"  foreColor="#000000"  type="Pseudocolor"  fast="1"  rowCount="12434" >
                   <Axis dimension="x"  name="Comp-BL1-A"  label=""  auto="auto" />
                   <Axis dimension="y"  name="Comp-BL2-A"  label=""  auto="auto" />
                   <GraphSettings level="5%"  smoothingHighResolution="1"  contourHighResolution="1"  histogramSmoothingCount="0"  graphResolution="256"  showOutliers="0"  drawLargeDots="0"  dotsToDraw="8000"  tint="le.chartfill.tinted.40"  lineWeight="le.lineweight.normal"  lineStyle="le.linestyle.solid" />
                   <GraphEnvironment showGrid="0"  showAxes="tnlTNL"  showGates="1"  showFreqOnPlots="1"  showGateNameOnPlots="1"  showMedians="0"  showUncomped="0"  addEventParam="0"  lastYAxisName="" >
                    <TextTraits font="SansSerif"  size="12"  name="Labels"  style="plain"  color="#000000"  background="#00ffffff"  just="left" />
                    <TextTraits font="SansSerif"  size="12"  name="LayoutGates"  style="plain"  color="#000000"  background="#00ffffff"  just="left" />
                    <TextTraits font="SansSerif"  size="10"  name="Numbers"  style="plain"  color="#000000"  background="#00ffffff"  just="left" />
                    <TextTraits font="SansSerif"  size="10"  name="Legend"  style="plain"  color="#000000"  background="#00ffffff"  just="left" />
                    <WindowPosition x="485"  y="250"  width="390"  height="556"  displayed="1"  panelState="---" />
                   </GraphEnvironment>
                 </Graph>
                 <Gate gating:id="ID1693505862"  gating:parent_id="ID2754976" >
                   <gating:RectangleGate eventsInside="1"  annoOffsetX="0"  annoOffsetY="0"  tint="#000000"  isTinted="0"  lineWeight="Normal"  userDefined="1"  percentX="0"  percentY="0" >
                    <gating:dimension gating:max="27744.374613441803" >
                    <data-type:fcs-dimension data-type:name="Comp-BL1-A" />
                    </gating:dimension>
                    <gating:dimension gating:min="7043.342377445705" >
                    <data-type:fcs-dimension data-type:name="Comp-BL2-A" />
                    </gating:dimension>
                   </gating:RectangleGate>
                 </Gate>
               </Population>
               <Population name="Q2: Ann-V-FITC-A+ , PI-R-PE-A+"  annotation=""  owningGroup="所有样本"  expanded="1"  sortPriority="10"  count="676" >
                 <Graph smoothing="0"  backColor="#ffffff"  foreColor="#000000"  type="Pseudocolor"  fast="1"  rowCount="12434" >
                   <Axis dimension="x"  name="Comp-BL1-A"  label=""  auto="auto" />
                   <Axis dimension="y"  name="Comp-BL2-A"  label=""  auto="auto" />
                   <GraphSettings level="5%"  smoothingHighResolution="1"  contourHighResolution="1"  histogramSmoothingCount="0"  graphResolution="256"  showOutliers="0"  drawLargeDots="0"  dotsToDraw="8000"  tint="le.chartfill.tinted.40"  lineWeight="le.lineweight.normal"  lineStyle="le.linestyle.solid" />
                   <GraphEnvironment showGrid="0"  showAxes="tnlTNL"  showGates="1"  showFreqOnPlots="1"  showGateNameOnPlots="1"  showMedians="0"  showUncomped="0"  addEventParam="0"  lastYAxisName="" >
                    <TextTraits font="SansSerif"  size="12"  name="Labels"  style="plain"  color="#000000"  background="#00ffffff"  just="left" />
                    <TextTraits font="SansSerif"  size="12"  name="LayoutGates"  style="plain"  color="#000000"  background="#00ffffff"  just="left" />
                    <TextTraits font="SansSerif"  size="10"  name="Numbers"  style="plain"  color="#000000"  background="#00ffffff"  just="left" />
                    <TextTraits font="SansSerif"  size="10"  name="Legend"  style="plain"  color="#000000"  background="#00ffffff"  just="left" />
                    <WindowPosition x="485"  y="250"  width="390"  height="556"  displayed="1"  panelState="---" />
                   </GraphEnvironment>
                 </Graph>
                 <Gate gating:id="ID4765296"  gating:parent_id="ID2754976" >
                   <gating:RectangleGate eventsInside="1"  annoOffsetX="0"  annoOffsetY="0"  tint="#000000"  isTinted="0"  lineWeight="Normal"  userDefined="1"  percentX="0"  percentY="0" >
                    <gating:dimension gating:min="27744.374613441803" >
                    <data-type:fcs-dimension data-type:name="Comp-BL1-A" />
                    </gating:dimension>
                    <gating:dimension gating:min="7043.342377445705" >
                    <data-type:fcs-dimension data-type:name="Comp-BL2-A" />
                    </gating:dimension>
                   </gating:RectangleGate>
                 </Gate>
               </Population>
               <Population name="Q3: Ann-V-FITC-A+ , PI-R-PE-A-"  annotation=""  owningGroup="所有样本"  expanded="1"  sortPriority="10"  count="293" >
                 <Graph smoothing="0"  backColor="#ffffff"  foreColor="#000000"  type="Pseudocolor"  fast="1"  rowCount="12434" >
                   <Axis dimension="x"  name="Comp-BL1-A"  label=""  auto="auto" />
                   <Axis dimension="y"  name="Comp-BL2-A"  label=""  auto="auto" />
                   <GraphSettings level="5%"  smoothingHighResolution="1"  contourHighResolution="1"  histogramSmoothingCount="0"  graphResolution="256"  showOutliers="0"  drawLargeDots="0"  dotsToDraw="8000"  tint="le.chartfill.tinted.40"  lineWeight="le.lineweight.normal"  lineStyle="le.linestyle.solid" />
                   <GraphEnvironment showGrid="0"  showAxes="tnlTNL"  showGates="1"  showFreqOnPlots="1"  showGateNameOnPlots="1"  showMedians="0"  showUncomped="0"  addEventParam="0"  lastYAxisName="" >
                    <TextTraits font="SansSerif"  size="12"  name="Labels"  style="plain"  color="#000000"  background="#00ffffff"  just="left" />
                    <TextTraits font="SansSerif"  size="12"  name="LayoutGates"  style="plain"  color="#000000"  background="#00ffffff"  just="left" />
                    <TextTraits font="SansSerif"  size="10"  name="Numbers"  style="plain"  color="#000000"  background="#00ffffff"  just="left" />
                    <TextTraits font="SansSerif"  size="10"  name="Legend"  style="plain"  color="#000000"  background="#00ffffff"  just="left" />
                    <WindowPosition x="485"  y="250"  width="390"  height="556"  displayed="1"  panelState="---" />
                   </GraphEnvironment>
                 </Graph>
                 <Gate gating:id="ID633434933"  gating:parent_id="ID2754976" >
                   <gating:RectangleGate eventsInside="1"  annoOffsetX="0"  annoOffsetY="0"  tint="#000000"  isTinted="0"  lineWeight="Normal"  userDefined="1"  percentX="0"  percentY="0" >
                    <gating:dimension gating:min="27744.374613441803" >
                    <data-type:fcs-dimension data-type:name="Comp-BL1-A" />
                    </gating:dimension>
                    <gating:dimension gating:max="7043.342377445705" >
                    <data-type:fcs-dimension data-type:name="Comp-BL2-A" />
                    </gating:dimension>
                   </gating:RectangleGate>
                 </Gate>
               </Population>
               <Population name="Q4: Ann-V-FITC-A- , PI-R-PE-A-"  annotation=""  owningGroup="所有样本"  expanded="1"  sortPriority="10"  count="7744" >
                 <Graph smoothing="0"  backColor="#ffffff"  foreColor="#000000"  type="Pseudocolor"  fast="1"  rowCount="12434" >
                   <Axis dimension="x"  name="Comp-BL1-A"  label=""  auto="auto" />
                   <Axis dimension="y"  name="Comp-BL2-A"  label=""  auto="auto" />
                   <GraphSettings level="5%"  smoothingHighResolution="1"  contourHighResolution="1"  histogramSmoothingCount="0"  graphResolution="256"  showOutliers="0"  drawLargeDots="0"  dotsToDraw="8000"  tint="le.chartfill.tinted.40"  lineWeight="le.lineweight.normal"  lineStyle="le.linestyle.solid" />
                   <GraphEnvironment showGrid="0"  showAxes="tnlTNL"  showGates="1"  showFreqOnPlots="1"  showGateNameOnPlots="1"  showMedians="0"  showUncomped="0"  addEventParam="0"  lastYAxisName="" >
                    <TextTraits font="SansSerif"  size="12"  name="Labels"  style="plain"  color="#000000"  background="#00ffffff"  just="left" />
                    <TextTraits font="SansSerif"  size="12"  name="LayoutGates"  style="plain"  color="#000000"  background="#00ffffff"  just="left" />
                    <TextTraits font="SansSerif"  size="10"  name="Numbers"  style="plain"  color="#000000"  background="#00ffffff"  just="left" />
                    <TextTraits font="SansSerif"  size="10"  name="Legend"  style="plain"  color="#000000"  background="#00ffffff"  just="left" />
                    <WindowPosition x="485"  y="250"  width="390"  height="556"  displayed="1"  panelState="---" />
                   </GraphEnvironment>
                 </Graph>
                 <Gate gating:id="ID1064480752"  gating:parent_id="ID2754976" >
                   <gating:RectangleGate eventsInside="1"  annoOffsetX="0"  annoOffsetY="0"  tint="#000000"  isTinted="0"  lineWeight="Normal"  userDefined="1"  percentX="0"  percentY="0" >
                    <gating:dimension gating:max="27744.374613441803" >
                    <data-type:fcs-dimension data-type:name="Comp-BL1-A" />
                    </gating:dimension>
                    <gating:dimension gating:max="7043.342377445705" >
                    <data-type:fcs-dimension data-type:name="Comp-BL2-A" />
                    </gating:dimension>
                   </gating:RectangleGate>
                 </Gate>
               </Population>
             </Subpopulations>
           </Population>
         </Subpopulations>
       </SampleNode>
     </Sample>
   </SampleList>
   <TableEditor title="FlowJo Tables:20210613"  current="Table" >
     <Table name="Table"  outputFile="file:/C:/Users/刘剑宇/Table"  color="#00ffffff"  isBatch="0"  quickclose="0"  outputFormat="fj.document.type.table" >
       <PrintLayout flipPattern0="0"  rows="1"  columns="1"  padding="36"  header=""  footer=""  headerActive="0"  footerActive="0"  scalingMode="fj.print.scale.none"  scaling="1"  orientation="1"  width="595.2744"  height="841.8888"  imageableX="72"  imageableY="72"  imageableWidth="451.2744"  imageableHeight="697.8888" />
       <PageSection sectionName="header" >&lt;table width=&quot;100%&quot;&gt;&lt;tr&gt;&lt;td align=&quot;left&quot; valign=&quot;top&quot;&gt;&lt;IMG SRC=&quot;http://www.flowjo.com/home/images/logotypethin.png&quot;&gt;&lt;/IMG&gt;&lt;br/&gt;Tree Star, Inc.&lt;/td&gt;&lt;td align=&quot;right&quot; valign=&quot;top&quot;&gt;Page &lt;PageNumber/&gt;&lt;/td&gt;&lt;/tr&gt;&lt;/table&gt;</PageSection>
       <PageSection sectionName="footer" >&lt;table width=&quot;100%&quot;&gt;&lt;tr&gt;&lt;td align=&quot;left&quot;  valign=&quot;bottom&quot;&gt;&lt;LongDate/&gt;&lt;/td&gt;&lt;td align=&quot;right&quot; valign=&quot;bottom&quot;&gt;&lt;Version/&gt;&lt;/td&gt;&lt;/tr&gt;&lt;/table&gt;</PageSection>
       <Iteration iterationType="SAMPLE"  iterationValue=""  iterationKeyword=""  discriminator=""  panelSize="1"  groupName="workspaceSelection" />
     </Table>
   </TableEditor>
   <LayoutEditor title=""  current="布局页"  showGrid="0"  showPageBreaks="0"  showGuides="0"  showDebugOutput="0" >
     <Layout name="布局页"  outputFile="file:/C:/Users/刘剑宇/Documents/布局页"  color="#00ffffff"  isBatch="0"  showGrid="0"  showRulers="1"  showDebugOutput="0"  showGuides="0"  showPageBreaks="1"  scale="1" >
       <PrintLayout flipPattern0="0"  rows="1"  columns="1"  padding="36"  header=""  footer=""  headerActive="0"  footerActive="0"  scalingMode="fj.print.scale.none"  scaling="1"  orientation="1"  width="595.2744"  height="841.8888"  imageableX="72"  imageableY="72"  imageableWidth="451.2744"  imageableHeight="697.8888" />
       <PageSection sectionName="header" >&lt;table width=&quot;100%&quot;&gt;&lt;tr&gt;&lt;td align=&quot;left&quot; valign=&quot;top&quot;&gt;&lt;IMG SRC=&quot;http://www.flowjo.com/home/images/logotypethin.png&quot;&gt;&lt;/IMG&gt;&lt;br/&gt;Tree Star, Inc.&lt;/td&gt;&lt;td align=&quot;right&quot; valign=&quot;top&quot;&gt;Page &lt;PageNumber/&gt;&lt;/td&gt;&lt;/tr&gt;&lt;/table&gt;</PageSection>
       <PageSection sectionName="footer" >&lt;table width=&quot;100%&quot;&gt;&lt;tr&gt;&lt;td align=&quot;left&quot;  valign=&quot;bottom&quot;&gt;&lt;LongDate/&gt;&lt;/td&gt;&lt;td align=&quot;right&quot; valign=&quot;bottom&quot;&gt;&lt;Version/&gt;&lt;/td&gt;&lt;/tr&gt;&lt;/table&gt;</PageSection>
       <Iteration iterationType="OFF"  iterationValue=""  iterationKeyword=""  discriminator=""  panelSize="1"  groupName="workspaceSelection" />
       <BatchSettings useCurrentGroup="1"  length="3"  name=""  order="ACROSS"  direction="COLUMNS"  append="0"  destination="toLayout"  separatePages="0"  launchApp="1"  header="0"  footer="0"  commandLineBatch="0" />
       <FigList/>
     </Layout>
     <WindowPosition x="0"  y="0"  width="650"  height="56"  displayed="0" />
   </LayoutEditor>
   <Scripts>
     <Script lang="text/javascript"  name="New Script" />
   </Scripts>
   <Exports/>
   <SOPS/>
   <experiment>
     <figures>
       <figure id="1"  mimetype="image/png"  description="HK-H2O2.fcs\Lymphocytes" >
         <Image>iVBORw0KGgoAAAANSUhEUgAAAVsAAAFHCAYAAAAP2+8NAAAocElEQVR42u2de6gk1ZnAi8k4PjIq&#xA;&#xA;IkbHuDorGqJONDI7BmeMTsKyaVGSGBlWJIlZZIMGRkL+GYyTnUFcmD/WsG7QsMRxHSIxkTyuiSTC&#xA;&#xA;RaOuGoWLj/iItgwhmPWRgKjE0bmO1J7Tfar71Klzqk5VV1XX4/eDw+3uW7dvd1X3r7/+6jvfCQIA&#xA;&#xA;AAAAAAAAAAAAAAAAAAAAAAAAAAAAAAAAAACwsGPHjnDnzp0MBqOHAwPWiNzhANA/kG1NjhVD7ugQ&#xA;&#xA;2QIgWyCyBQBki2wBANkCsgUAZItsAQDZIlsAQLaAbAEA2SJbAEC2gGwBANkiWwBAtswgAwBkC0S2&#xA;&#xA;AIBskS0AIFtky6sOANkCsgUAZItsAQDZArIFAGSLbAEA2baGI6J6WW0gWwBAtiVzsRh3EdkCALKt&#xA;&#xA;luvUQLYAgGwr5KdiPCjGPjGeEOOjyBYAkG35vCrGueryKWLci2wBANlWz3vIFgCQbfW8jWwBANmW&#xA;&#xA;z1ClDySni3ELsgUAZFs+Ml/7vBjLYtwjxlGO7TYH4x62iYFsAZBtHyco7LXcvk5FsMuq4mBTkQov&#xA;&#xA;y+QHmocDINvecawYjzhmgO0R4xp1+Vox7ixw/xeIscM2kC0Asu0TL4txpUO2MtpdpS7LNMGzZf5j&#xA;&#xA;ZAuAbPvEGvXT9uT3ZVwPZkkrIFsAZNtHQo/blolsAQDZli/bKiJbZFsBi4uL4VlnnRUedNBBo5/3&#xA;&#xA;339/Ypu33norPPnkk9lZPTz+Dz/88OT3Z599dvjcc88h24bJ9gVVqSBZrSoTSCM0jKeffjo84YQT&#xA;&#xA;wkcffXR0Xb7Rjj/++PDJJ5+cbPPaa6+FGzduHO136N/xP/XUU8OHHnpodPnmm28O169fj2wbJtvd&#xA;&#xA;qgohqkbYQ2TbPC6//PLwjjvuiN122223jW6PkG/GW2+9Fdn29PjrfPDBB6MIF9k2S7YbVEXCARXV&#xA;&#xA;rkO2zePII48M9+/fH7tNXj/88MMn11955ZXRT2Tbz+NvppNkSgHZdh/SCCXjilJstyPb5lL00OQ5&#xA;&#xA;/pJdu3aFd999N7LtlXWRbWmRzbvvvhu77Z133rFGNsi238f/pZdeCrdt2zb3x4xskW1rc3a33377&#xA;&#xA;6PKNN94YXn/99aPrtpwdsu3v8ZcnSa+++urw/fffR7bIForwzDPPjM4+y7PRL774YnjeeeeFa9eu&#xA;&#xA;HZ2lRrYcf4msRLj00ksTEfC80iXIlpxta3nggQcmdZRbt24NH3vssfCSSy5Bthz/ESeeeGKiERSR&#xA;&#xA;LZEtlIR8wwHHv4kgW2QL0Bi6/CUE2VbL2mDcSHwykC1AP0G2NeVqydkCEWR5LC1Vsy2ybS8nBeNG&#xA;&#xA;4pOBbAFp9/N5IVtytgAImsgW2QICmudj0G9rqiSjNEFT0gXIFtkC8q7s/ly/b6Kgl8L35vJckC2y&#xA;&#xA;BWTcuMegR6ny8mgoSU4i2QxpNi3SRbbMIGsFvl3307aTLRfPOeec8OCDDx7NoW/CNM7aBRcOWyHu&#xA;&#xA;qVDHj/fee8fHbtUq97GTf7N79/j4r1w5Pv533RV/nciZZvL4y6m9t9yyiGyJbMHEt+t+2nZynnzU&#xA;&#xA;Zk929v/2t79NFNugxxZdtkWkPsdO/p3r+Mvffe973wtvuOGGUSNxuaTOR0/++1qjX2SLbFuHb9d9&#xA;&#xA;czsZ0cjbIlibbP5y1Yfr67+8bjt2ZnrB/Bv9+MvrmzdvHjWwmfzdUr0pB2SLbFuHb9d9czv5ho2Q&#xA;&#xA;Lff0622LCItKLs9zKlqJkFXVUAR5rCJB2o6dTZzm8T/00ENH0e6HP/zh8Iwzzgj37t1LGgHZQhq+&#xA;&#xA;XffN7S688MLRV1D5Jrzsssta1Q2s6odqyjhvblePTm3R66xs3Jh+7Gwn1LZu3RV+97t3T67Lv4nS&#xA;&#xA;DzK3f9FFFyFbZAsufLvu27aTkYyMaGRk8/3vfz8zsu1SjrYNnyuR4JcmP6fVB+axkyfKnKIVfyeP&#xA;&#xA;/xVXbIvJV540i1IR49TEoc70gbm/yth/yBbZtgbfrvs+28mG03Jplb7Itqy/y0pHzCqlyUkyR1mX&#xA;&#xA;lOPPfz49drb0QXT8H3/8/ZhsTzvttPDBB9+a3CbTCrZ8bdGaYmRL6Vcn8O26n7adPFMt+53K6Eam&#xA;&#xA;GLZs2dIZoebNr9Yd6WY9Pl3ithlhJ566dnLstu66YXTsEie5hKDTjv+//tt14U033TTaTqYkZAlZ&#xA;&#xA;1kmyMvcTsiWybQVpXff1y2nbyXIf+fuozvYvf/lLIwXqJUvxVds3uqyittZXSEXyt7ZqhOjYyfTB&#xA;&#xA;YDA+dlKaUS424rjj3MdfClhKWlYobNy4cRQBk7NFtgCliq7uyLnoV/K0EjBrftbjuh4pLzk+eGzR&#xA;&#xA;dNl5W2SLbKHm3GjZb2TvCLemfglmBOuK2F0VDFKIUdRqrYlVv3NFwemyTf6tnh8eR8qkEZAt5Kbp&#xA;&#xA;naDSRJYlyzSJZaUeqsrZ5hVw1t8lxLiUFKlNuBNZK5FKfftEs0X3jc/fIFtkCy2LfH1yn1WXf7lq&#xA;&#xA;avNG1LZZZGbDGV2gemSrb5d1oqsJH7rIFtkS7XZE2LVXGKScePOtiLB9cOhf9ROi1b76x1INjtSC&#xA;&#xA;6zZbROx8fCWdYES2yBbmIMgy8qnWqNJRpVAkD5kWTed9vK7H5IrSXSK0pgxSTpLpAp+Ke+jsp+Ab&#xA;&#xA;xRfZB8gW2UJN4s386h8Oao1iY4+txvKwrMuTSHU0ht7pATOfa09BDJN/Z7mNnC2yhRblXZvyv+uY&#xA;&#xA;vltGCVoU5dqqD8wUQ6LKYCkp1kQEbFQdmGkJXbw+kS1pBGaQQctFnjdPW0Zet6yGMbPkfm2tFmMi&#xA;&#xA;1fOysXzt0Cv1kEhBGCfYot+nyXWWfYRsiWyJQhvy/2fJCWaVipn50XnK1Tet4Zvn1WVtS4mk3Y+e&#xA;&#xA;wjHvp+zXFLJFttDRqLjuRR99I1hTdlnPxcxlmx8Yppht0nUJOOvkl16NwAkyZAtQWkqg6skO1llk&#xA;&#xA;kcxylpLlyRNnNb+per8iW2QLPU15NOm5pkWOenRrRsY2YVsjX0cJ2/jvBrnFjWyRLXRUpEXqYl1f&#xA;&#xA;n5vwfNNkmLWtKyWR/Oo/mCmCzfofyBbZQk9SAXmauzT5RFjex5eMTIfWDxRbtJt1cjDrxNqs+XBk&#xA;&#xA;i2xhHsLJiDjzRH9ZEm5LlYZLiDah2mbMRakG16q9sZRFSj1tVSDbYpyr6maRLRSSztxqWoOW3Gck&#xA;&#xA;Tc9JBmk9DMweB9a0Q5CeP846jswgq477kC3UmXv1/fsqOnvNYx8V6e8QRcDOlX49TsTl+UaS98MT&#xA;&#xA;2RaLan+LbBFnlb8vU34+jVSqmDVV1hn+tPxqVrMc37SKb3evvGkdZDt7VEsagQi00vvLI70yeyjU&#xA;&#xA;Fc0WlXra2ms2IU5TCANrhYIt+vWZxIBs64tqA2QLjfhgqKG0a14fbD71uXnypz751aInI30+PJBt&#xA;&#xA;sagW2UIteUq+MYSZ6YIyPozq2PfINh+hZSBbmFk4TV6Roc0fXlldzur4oIvuG9nOJl4iW2h8zrhN&#xA;&#xA;z6vwybiMutlZV5Yo45gg22pkuzkY97BNDGQLdQu26hNrM4syqEa6edtJpkW7yHY2jhBjr+X2dWIM&#xA;&#xA;xVgW4wkxNhUJYB0pB5qHQ2UCbEpEPM9VIGY9YVi0j4LPY+2rbI8V4xFHdLpHjGvU5WvFuLPA/V8g&#xA;&#xA;xg7bQLbQpXTBPFo5ZuVii0o7rbKhjOi7r7J9WYwrHbKV0e4qdfkoMZ4t4f/tJLKFvsi/9iXVg3J6&#xA;&#xA;09qi5CIn0Fzb9lW2a1Lyrvsyrs9mXWQLSL3y+80T+eZpND7Lc+j7CbLQ47ZlZAukJNrxmJz9bz1l&#xA;&#xA;mbYEz6wg23oiW9II0An51bGiQVnPJ29Vge9MsKKPqemy/bgYS2K8XaNsX1CVCpLVqjKByBaIXuf0&#xA;&#xA;PKpu2lNXU6AmynadOikVqpNVG2qObHerKoSoGmEPsgXE2uyo2HdBxzzd2MruO9EU2X5KjOeV/GRk&#xA;&#xA;+RkxDswpjbBBSf6AimrXIVuA9n0IzRqxlv3h0BTZygexxbjtQNAdyNkCkW9L90vXVtc9XUsdPK8m&#xA;&#xA;BXRJtkS2kOurbxu+ujddmkWqEarYpsk5W3lS7HEl270Fp8siWwCi2Zn+vuwTeU2vRvhYMO4h+yZp&#xA;&#xA;BEAY3X1u83z+dUX/dP0isoU5vbH7mHfNnCIbzE+GtvuddZHOtsiWnC0QYZacX6zj+c3SnKbO/V+3&#xA;&#xA;xJEtsoWefWCU/bV+3h9QRUu8qsr1tlG2yx1w69pg3Eh8MpAt9DVi73u5Gjnbmk6McYIMmi6wrvTX&#xA;&#xA;rWJigu8MtTbIVrY8fF0JSf4cdCSlcJKqGZ4MZAt9EH0bxF0k3TLL82qKbKVgv6IuHybGN8W4pYv5&#xA;&#xA;W2QLpQrD0uDadobfXF+rjRFwFQ1j6nwuTZqua3KMqrFFttD7yHHWEqQ6luyuUoplPp55rbTbFNn+&#xA;&#xA;NbB391qhpvEiWwBPAZQh3LlXGJTccasJHwZNke0nlXBtrA+q62fLDDJodIpgFvm4FjAss1C/LemE&#xA;&#xA;JuSbqUYgsoWWCMR3yZfJNp5LvNh6uOb+qu3xYVBnk50mfoC0RbakEaDVoiwrynWd6PI5CRadTOt6&#xA;&#xA;t6+mRufIFtnCHMVSVH7jyHU4c+qhzb0a6jyphmyRLXQ0MtYlbBPiQhgkZK2XgdnEnEg/6GIOmlUm&#xA;&#xA;lXffldUmkcgW2UJXRWvJq/o0vdblGeVn9TytmVawDkfkm7XKbN87lyFbZAsd+grslKz6OZCRrSHc&#xA;&#xA;Be02X1Ga4p01r9s1+ZaZ426KbA9kjLY3paH0C3K/sV3XpWhjwh1dGmjR7TApUUtaog05z6rWFJvH&#xA;&#xA;hwKlX0S2MOfINpF31afgatd1mUZ/N45mB9PtlHSnudpBZtTqqsf1FV+botl5RuzIFtk2LprpWySb&#xA;&#xA;EOtEmlPRDkypBoaIjRNfaRFt7P870g7R/cxyfLP+9zwi0Sryzb732RTZnqxmkMl0wQ413lMphD8i&#xA;&#xA;W+iiXE2xmRMR9Eh1KtvBRLpRRYK5/fjywHoSzJRrIrWg/s5HJF1e1aKKYKIpsn1VjC+pyxer/ObH&#xA;&#xA;1fUvdUm4yLZ/Ub0Z4ZmXYykC7fpEsCpdEF0PF8e52oGS7SiHuxgYEfLAHp3G8rmD1OeQVZXAt692&#xA;&#xA;ylavNlgRJLuALSNb6Ep+NjVXGqUKIonuD0aijUZ0my7i6OdAr701TpKZkx2sgg/SJ0I4J1IE9eyv&#xA;&#xA;tqe1mihbn+vIFloVEWX1NZh8vY8i1KuC2MmvSLb6Sa9pNcJwEglPol8tqtXTDbY8re13eSsXmiK2&#xA;&#xA;JkfdyBbZQsVRWSJtoMlQj06nqQJNkur2KJpd0CLacHuQPHFmm9ygpRxsKQzrY6+wxWFf0w3U2SJb&#xA;&#xA;qPANmzwBpVcSDGKCnIj2psBS7jWYpBSiSHe8nX4CbTiNboNkBy93vniYSBX4nAyj+qSdsqX0CzoZ&#xA;&#xA;EdnypqOf+7WTXFpkOtBys/qItrdXJsSFG0W1yRrc4cypgS535aoib4xsmUEGFb5BrQ1fFgMjgh1X&#xA;&#xA;FSzEItF4KmEhjAs5lkqI/sf+ICZqPeeq5299olZblFulEPuWqmiybA8Q2ULbIijz67meMhiLcRCL&#xA;&#xA;VvWIVcp3mocdxioPorztRLBaimFBSxvEolnLxIcFNdXXFeXmmWU272PQ5CnByBbZQllCdcyuMqfL&#xA;&#xA;xioIAmOWmPybm4JJhDuS7aKSsBb1Lmj1tNHfRtUJk4jZMpXX2nRGF3GBpXKytq96fbM254mbLNtl&#xA;&#xA;ZAtNj4QTEaCKXPWvynrUGEk0ujzadnsQK+eSZV9R1BtFw9FEBj2fO6lUWDTqbvX0QkZbRFeZF6Vc&#xA;&#xA;/ZItJ8igXdGu3v4w9rV+OBGxngKYpAaiy9vjkxf00i89DTE52bU/iOditam6A6O5uHNab4HGM12T&#xA;&#xA;YF3ib6Jsfy3GPnVC6U0x9iBbaMsbUX9DTvOjg9jUWr1sS49cF1RUO9Dys2Z1glmRoOd+E9FtGFqa&#xA;&#xA;18TzuWki8Zm+m3WSq+5G40xq8GcoxkCMleq6/Cl7JTyCbKGxolXCSUSTKvqMRahaL4MFrYRLyjeK&#xA;&#xA;bkdpBb09onYiLV5fO0z0sE1M4zXlm9EzN0tcVedkuyzhpsl2uesny5BtN6PZuOCMKgSVb43EG53U&#xA;&#xA;0iNSvQ+CftLLjGwnaYhYL9vBVPYx6dojWJ+l0LOiWyY0tF+2XxTjB2Icoa4fIsYuMb7ekMd3phhL&#xA;&#xA;6kPhcTE+hmz7ladz9RgYWE5cRbPBJjnX7UFsJtiCJlhb05ko4p3malXNrJ7nDcPYxIaEFI3HmNZ8&#xA;&#xA;xrfrV99zt12RbdOn7T4bTFtBXqHEi2z7JtxEn9l4Q+/JtNv90zKuKHUwydXepFUcaNUHkYBH6YTF&#xA;&#xA;INYXYaCdUDNnpul9buNlZgNrJzC9YiKRW825HDq09wRZm1hGtv0VbjyqjHfh0oU7iTq3B7GJBxPh&#xA;&#xA;LgaxKgVTqHrZl63pzECPcAOj1ldPaXh08spT/tXXelnrB1SAbKtC9ty9TowFZNuj3KxlGRozytXz&#xA;&#xA;qAOjRWKUZ9VHTLjbAy3tEJ+csBAGiTaKeiSr/++JfI0et7H0QOJ5DFqxACSRbXlEqzQ0uevXSlWS&#xA;&#xA;dkDlmJFth6Sath6XOfsqtgSNVjmgn5zST3pF1QZ6b4Sof21cmMN4l68gTC7maESvtpNXXu0eXQ3B&#xA;&#xA;tVrcWWTZhqV0+ipb+WD+sSXRrSxRexXZNuerfan37WiwHYluYEw8kJjRpznba3KCbFGri1V9afXW&#xA;&#xA;icl0xGBSoRBrBB6LboeWpXWGqSfAUj90ZlzskWi2+bL9GzlbmHs+NmV5mFhplVHfOsKYjLBg5G4j&#xA;&#xA;aQ6MXgix6braNvrPhcRaY/E+tvaTZsmo12clBlc+ty7pdjEibppsPy3Gd7RJDU1jqMq/JJvEuA/Z&#xA;&#xA;dk+4qavfaieszMUZdblO+xMMYl27RtUIQRiLficTGhbj9xHvYzuM52qN2l49T5t4vGFy5QY9/eAj&#xA;&#xA;3byNasqMdLsSITdNtl8R40+WvG1TcrafUuVf8vE8KMYax3abg3EP28RAts1PQ6R1xdK/mi8Yjb31&#xA;&#xA;Tl2xhjP7A0vD8KmQ9YoFs2ZWn2Yb7287THYRM1Z3SDz2IDtqLasCoQxBVtZHN0C2kn1KaHUgJ07s&#xA;&#xA;tdy+TkWwUqhPqAg2dwCrPjASo0uybetXvTTJZkrYXPlgfzyada4pthjviRBveWieaFNf/6+aSnhB&#xA;&#xA;y+Pqjye2wKMjTRCTb47m4ORcPb7xBO2W7Yoa/s+xwbjfgu3Jy8Y316jL14pxZ4H7v0CMHbZBZNus&#xA;&#xA;N5L59dpZJmUsDT6dUjuczOSKd+saJnKvk+qD6Ez/VcnG4JP0QRhal8zRH8tA+79pjWVcjcTLSg9A&#xA;&#xA;O2X7LTH+XYxVFf+fl8W40iHbvdr/P0qlDeiN0KMoxnYySS/7mszmCvUa2GFcsnoudTFwri0Wy/Oa&#xA;&#xA;978/SErSUiVhm34b+3AI/NMFVa3SUPYJM9II1U3XLTtnu0YrNbNF12nXg1nSCsi22jdG7u0tJU62&#xA;&#xA;5b9jX+8dUWesxlZLOQyMkrCBIdh4CmEYOwk2+V/mLDC9+Yw1dTB0ru6bJdKs1otdyqP2WbbzqOvN&#xA;&#xA;um2ZyLbjkayjHtXWkDs2NVYvq5pMsx1Ov9pbyrf0CgS9ukDv5mUK1778+TCZZ14MnJG67WSZmQMu&#xA;&#xA;4xsBINs8sq0iskW285SqK5eZVm3gSCVMlqAx6lmjVRNiExm0elzbirn6iTXzJJsu9NiaZfsD+0oL&#xA;&#xA;llVzzZyt6zmTk+2vbO9RkxtC9fOemmX7QjBt8bhaVSaQRuj0SbJhat/W2Fd8V+RpWdBxwZhJZo1S&#xA;&#xA;g3je1yz5SggyFk0Pk9eDlNRI4P9BVPRrP8Juj2z3qum6+koNclrsUo2y3a2qEKJqhD1Eth0WbWL9&#xA;&#xA;rmFSbDHRJpvMJBqHW2phk7Wxg8SSNVaJWpYcdy9DPrBGuYn7b9kS4Mi2PvlFJ87q+n8blPQPqKh2&#xA;&#xA;HbJt9kmxIvfpShvEpJUQ4CAWtSZEalQs6HKLyTaw5IAt25gn4kyxmrPBbB2+BqGxxE7BE2FVn6js&#xA;&#xA;yuusTbJ9SkWyUemVrLn9TNnlV3OANMKc30RZ5Uzm1/pIVPETaANDsIO4aGM5VcvXe3PGl/o/ZumX&#xA;&#xA;tUY2I3r1SSXULRki3+bnbH+pTkodUDnbhaBDINv5pAkSJ4xssjK6Zk1FOLDmSBfM2VvWvgXDRDlZ&#xA;&#xA;POK0SzHRbMZSxqWvtqA/7sSHRI6ZT7OkGeY1vbYtUqd5OLJtNUtL+X8f3TYMxxeWwvcmI5HLtXTS&#xA;&#xA;si8ZbvzeUaoVE6GlX6z9tmFySq5ZuZASuaY1Bm/KTLJ5CDPrtYNskS1kvYmUNOWbSX9DRZdHt0u5&#xA;&#xA;Lk23j7aVw7dnQHKiwTBZyqX3UTBOtmVFlNaOXZacrWvasfWxu06ulbDETZXCrFuMVTyXJslW9g54&#xA;&#xA;Xrsu87ZyRYRvdMGx5GybGQ3HBKzJNlliNUhEi/bc7yB+wsqQ7cBc8sZsLpPS/Nsm59gSOkZFhUuy&#xA;&#xA;s5RtdWUZ87rl3STZHibG/6qf5rRaKdxtRLZQxRvKFu3GolBXgxpz1lmsG5eluY1lmXFzqq1ZJRDL&#xA;&#xA;/QbJvLJNfmmizROV+oq3SamBMgXa5cj2h2oCgQ3ZDOZtZAtVvDltqQZbzasZ7aZOQjCaxqReTmnm&#xA;&#xA;ndrrwNYqMaVJTVbqoGjTcCoO2ifbA4G7teKKCutsq2ZtMG4kPhnIdn453KxUQrStM2q0Td8NQ3dK&#xA;&#xA;wIhQY7W3RhWDeSIrbXKDa1n1LPk5F3YssYa2K2mGLstWrs6w3vG7c8V4ve25WnK2zfjK6JKsK6pz&#xA;&#xA;dc2yzjQL0kVmWxcsIfKUci3b/82KdJ2SbXBfhHnkU8vEtS+bItt1SkZbtLztIep6m1bcNTkpGDcS&#xA;&#xA;n4wuyLapkYv5Js2bs3XJLfF138ilmkucx/K2Rv43cd+OHgh2eQ+8j8es0WoZOVuk3EzZSuTqCb9X&#xA;&#xA;ExkOqDzt79TtlH71TJyzvgF96m9t+dpYGsGjoYtr1VpTqE4pWla/daUmXDlbr9yqQ+xlvhZIIbRH&#xA;&#xA;ttTZQi4WFxfDs846KzzooINGP++//37rdo8++ugohZOVw7UJ2lWJkCYX28mwVEFlTK1Nk3ne+2tL&#xA;&#xA;1FrG8X/66afD9evXj35/zjnnhC+++CKyRbaQ92ujfCN95CMnjEQqkW+0448/PnzyyScTf/fZz342&#xA;&#xA;Jtsikb9LtuZtWTlfM9+atvaZ676zqglss9GKftupUrqz3Lc8/ieckH78zzjjjPBnP/vZ6PLtt98+&#xA;&#xA;Ei+yRbakC3Jy+eWXh3fccUfstttuu210uxnVbt682SnbtHSDT/lTVn8DVxtEqzyNVXB9lyFPz/MO&#xA;&#xA;O/l13/f468gIF9n2wLF1ViP0IW925JFHhvv374/dJq8ffvjhMYHKqNZMIzhzuNoU3rSo0VVFkJaL&#xA;&#xA;TRWkR1TsyrH6zgjLXKY9aO/xj45ZdPxNPvjgg/CGG24Iv/CFLyDbnnmXfEAJuKKUlSsPSkS1Y5lk&#xA;&#xA;y9aMdPWuWi7R5vn6XVU3Ld8IvMw0wbzl7Dr+5u3vv//+SMwf+tCHwl/84hfIljQC5M3ZyjfQu+++&#xA;&#xA;G7v9nXfeiUU2UVTrK1szpeDbtMWnXWFWpJqas83xtd/rBFqO6LapEa9+/CPM46/zm9/8Jjz66OOQ&#xA;&#xA;LbLtHlW/SWVuTp70kNx4443h9ddfP7o+GFyuPYYgMcqOJl15UVt6wEfSubqBBe40hs/zy9tWsepj&#xA;&#xA;muf+XcefnC2UJtsu5GPLeA7PPPPM6OyzjFxlSc95550Xrl27dnSW2v4/g5mK4FP7FmSs2JslUZ9y&#xA;&#xA;Lf1x2GTrs2/LWLa8KfzkJ9nH/9RTT51cf/jhh0ffdJAtsu28YKvggQcemNRZbt26NXzsscfCSy65&#xA;&#xA;xJp2iNXZek588Ik+8+Y/XaVb1u0cJWY+/7OOHrNNP/7yuiz/kr8///zzw1deeQXZIluYNYerv8F8&#xA;&#xA;ReorWp9oMW12l0906pMLzurMlfdEWReJjn8TQbYdLP3qa3rCV8iz7AufEiyfrlxZEyLqPKZ9ljOy&#xA;&#xA;JbJFonMUs29Jl+9X+EKpBstKEEWOfVlVDE17vbWxMxiy7Wkaoew3RVulrq9XVlhojhIxV8rBJeYi&#xA;&#xA;DbyLlmvxIYxskS1UGr2k3ae1EU0O0flUB/j0NiiaAvBNZSBbZItsoVHS9ok0q5wIkNUNDJAtMF23&#xA;&#xA;1QKuU2Q++eCyV1VA1MiWyJY3RGNTEWm9afNM3y1DiEVraHlNIVtkC41mlmYtZX71d3UcK/p8mjqj&#xA;&#xA;rO1rkCFbZNty4cV7HMguThFvvfWWVw8EOWUzmnF09tlnh88991wjxZ7VWrFIZD3v1EMZUbU8zief&#xA;&#xA;fHLidt8VGea9cgOyJWfbOn70ox+NGo9E/OpXvwq3bNmS+XdyrvxDDz00unzzzTendu4v0q4wby42&#xA;&#xA;VZg5os4qTpw1LeXw2muvhRs3brR+kPquyDDvlRuQbc0zyJom27bl8d54441RVCIbQkfIxtBy5EH+&#xA;&#xA;fd1doIpKsWhudtYIt0mvDbkE0q233urVuc33uNZ9/JEtaYRWsX379lFUqnPppZeOGo0ceuiho/TA&#xA;&#xA;n//858w8oPxKKlMKdYrVtz9uXlH6NrdpM1ETmTTZ+q7IMK+VG5AtaYTWILvuy7Z68qfOcccdN2kS&#xA;&#xA;/tJLL4Wf+9znnPcRSXfXrl3h3XffnSrksqLWKlZDmHUab5tz967Xhs+KDPNcuQHZEtm2JlUh821f&#xA;&#xA;/vKXM7c7+OCDU38vhbxt27ZKn0udJ5TyNDrPs13V0XKxSor0P5IrMsgP3yx8t0O2yLaXEv7a174W&#xA;&#xA;/vjHP87czrU0ikSeaLn66qsT0XEZ0W1bos66J22UOSmDnC0g2xr4xCc+Ef7hD39I3C6rDGS0KpHl&#xA;&#xA;XFKmNmQlgszvmmtXuUTbhK/bs6YgupbDtcnWd0WGea/cgGyRbWuQ6QG9CiFC5mtPO+20UaRy0UUX&#xA;&#xA;jSoWbG/OE088sfCaZPOOKItEh108WWY7ZmkrMujbz3vlBmSLbGFWAVjWJytThrPW/EIzQLb52CTG&#xA;&#xA;U2Isi/GEGKcjW2jCV/m6angB2dbFUIxPq8vfEGMJ2Tabrs6zt0XVVUTOgGybwAoV4SLbnkasVUiu&#xA;&#xA;1kqBDi1tjmy7zREqpdAY2RKhdE/cTZIzINt5sU2MzxPZQh/FD8i2Lk4RYxfVCNAUIRbtbQvItskc&#xA;&#xA;K8YtYqxEtkROvs+XpWwA2eZDViL8VIxDqLMluuzzY0X+yLZq/mTOQHJstzkY97C1jJ28sKExIua1&#xA;&#xA;hWzrqibYa7l9naqnjSYubCoSwFqk3Mjm4U2Pstoug3mt1FvV4yIdgmyL5F0fcUSme8S4Rl2+Vow7&#xA;&#xA;C9z/BWLssA3SCESTVd93XR9qRMXI1oeXxbjSIVsZ7a5Sl48S49kS/t8k0kW2AMi2T6xRP21Pfl/G&#xA;&#xA;9dmsi2zBMzKctZnNvFIFgGxthB63LSNb6Fv+F5BtHbKtIrIljYAcK/1bRIxs2yjbF1SlgmS1qkwg&#xA;&#xA;soVWSLsMwSNuZFuXbHerKoSoGmEPsgVSCYBsy5ftBlWRcEBFtetIIwAiBWTbMpAtIHZkC8gWOiRP&#xA;&#xA;hIpskS1AA6NS5IxsO+FYcrZQhui6JsQ+CR7ZEtlCR8RbpriIcpEtsoXeRmAIENkCskXCPDY+GJDt&#xA;&#xA;XFkbjBuJT0YZsuWFjNCRJrIFx4kxTpAB8ka2KLE6TgrGjcS1gWwBoSNbIGfLmxA4jsgW2QIAsgVk&#xA;&#xA;C7VGhUE4ZGciWyhjBhlf1QCQLRDZAtE1IFtkC92WIbJEtoBsgagSkC2yBYD5fGgi2znJlugGiICJ&#xA;&#xA;bIHIFgCQbX9KvwAA2QKRLQAgW2QL5GMB2SJbAISNbAHZAkIFZItsARA8sgVkC4gUkC2yBQBki2wB&#xA;&#xA;ANmCzhFi7EW20MSv+KQJkG1XOFaMR9RsMGaQAQCyrYiXxbiygGyJbIEoFNki2xysUT+RLQAg2xpA&#xA;&#xA;tgCAbJEtACkOZItsedUBIFtAtkCUCsgW2QIAsu3M5IR1YgzFWBbjCTE2MYMMiCAB2ZY/OWGPGNeo&#xA;&#xA;y9eKcSeyBQBkW/7kBBntrlKXjxLjWWQLAMi2/MkJ+zKuI1sgXQHItoQTXeZty8gWkDog2/JlS2QL&#xA;&#xA;AMi2Btm+oCoVJKtVZQKyBQBkW7Jsd6sqhKgaYQ+yBdIDgGzLl+0GVZFwQEW16wrc7+Zg3MM2MZAt&#xA;&#xA;ALKFEgNYJXLL2DlpIl7mKHKfPn+Tto3td/L5ubaLfmf+3fT3wcz7xvb/C++fnVud9+t6Lq7fTW+L&#xA;&#xA;7w/5P8a3mSOY/s3OU9S2p4Sn7AxGI7ptfHlreJm6bef54r6/M91m54Xi+j+oy18NpuP88c/JNvL6&#xA;&#xA;6eO/HV2/UF2Obo9+flX9lOMktV10Wf48RozDtG2O0cZJ2u8PU9cDdZv+t4HxM9o2ui0w7u90dZv+&#xA;&#xA;uL6jLl+oPebztccbPXf1fEf7T+3j0W1fDbT9vlVd3zq+bfRz6/T4qSGPVXQ8psc1MI89lMwFYuxw&#xA;&#xA;jHCW6b4lTyEOZ9wmLHib63pV+6ZJ+6dL+4j9U83fQIkHDNkiW2SLbAHZIltkwv5Btsi2ac+FfVPv&#xA;&#xA;G43XT79eQ8CLgX3DPmL/AC8G9g37iP0DAAAAAAAAAAAAAAAAAAAAAAAAAAAAAAAA0AU2ifFUMF6Y&#xA;&#xA;8gkxTu/Bcz5TjCX1nB8X42O8DJycGzCjysYRQbLfNEAqcjWJT6vL31AS6jrPivEldfmKnjznotyH&#xA;&#xA;SKxcLMZd7AYoyoqg5KXXW8Iyh94Z1f4W2Vq5Tg2Awl+NnurZh4t8wyxw6J1RLWkEOz8V40Ex9gXj&#xA;&#xA;9NtH2SWQh21ifL4nz3WlGG8G44U5v8ihd0a1AbK18qraR5JTxLiXXQK+yBfMrh4+74F644A9qkW2&#xA;&#xA;frzHLgAfjhXjFhXt9RFytklsqzuDm7fZBZCFrESQ+adDevScZQXGmeryJhXFQbp4IfkaOkVdPl0F&#xA;&#xA;KwCp/KmHEcyngnH5l4xo5UmONbwMkG1OZIrlefUaukeMo9gl/UJWE+y13L5OfRJHExc28Zx5XbCP&#xA;&#xA;2D9QDJl3fcQRhewR4xp1+Vox7uQ587pgH7F/oBgvi3Gl40UjP7VXqctHqa/QPGdeF+wj9g8UIMo7&#xA;&#xA;2l40+zKu85x5XfR1H7F/oDChx23LPGdeF+wj9g+U/6Lp+ic0UQn7iP0DjXjRvBCMz7hKVgfjM6w8&#xA;&#xA;Z14X7CP2D5T8otkdjM+mBurnHp4zrwv2EfsHyn/RbAjGZ1YPqE/ndTxnXhfsI/YPAAAAAAAAAAAA&#xA;&#xA;AAAAAAAAAAAAAAAAAAAAAGjI5XTk8t6yIcl/Bs1YTkdfzihaUWCD8fs0XKsU2PhndX9beCkAQFXI&#xA;&#xA;Rf3kem1y6fMVYhwjxq/F+HoDZBshH9e/BOMGKj6yTVulwIZcqeCHASsWAECF3KlEpvN3wbhZSYQU&#xA;&#xA;8KKKMOWKvUcb0rtKjDfFeEOML4rxj8F4pYBlJXF924vF+JuKpI/xlG3EPk/Zpq1SYLJS3e9h6nGt&#xA;&#xA;5CUBAFXwthJNGv8txhXq8lfE+IEhvf9SkpKS/V0w7iS1Qol22dj2B+p38v5uySFbuf23PGW7xjPV&#xA;&#xA;IPm8GHepy79UHxYAAKXj06X/DSVIySoVxerSW21cX+mQYqiJ0Lwfm2zN8U1P2ebZ5ofqAyRQEf4P&#xA;&#xA;eUkAQBX81ZBlxOoUaS2n/C7tuut+dKG6tl0vxuszytb8PytUZK/f/jftgwUAoDT2BMmc7SeDePf+&#xA;&#xA;NzUBrVSCKirbI7TI9vWcUel7JUe2Mn+8aNx2n0otAACUyplivCrGP6nrHxfj98H4pFfEbiWmILDn&#xA;&#xA;bPPI9j/UZZmD/W4OUcrqiN+WLFv5vMxyL1kG9j+8LACgCqRon1Jf6/8viOdGJceoiG9ZRYJHzyDb&#xA;&#xA;r6sIdUGLcl2i1OtspWhPcvzelobIkq2M1PdaUgby+h9JJQBAmwnZBQAA1fMeuwAAAAAAAAAAAAAA&#xA;&#xA;AAAAAAAAAAAAAACgfP4fVgtoPCGAuaEAAAAASUVORK5CYII=</Image>
       </figure>
     </figures>
   </experiment>
 </Workspace>
