# Supplementary material for: Honokiol Ameliorates Post-Myocardial Infarction Heart Failure Through Ucp3-Mediated Reactive Oxygen Species Inhibition
Source: Front Pharmacol. 2022 Feb 21;13:811682. doi: 10.3389/fphar.2022.811682 (PMC8899544; doi:10.3389/fphar.2022.811682)
Supplement: Supplementary file 1 [file DataSheet1.ZIP › original source data1/fig3/D.xlsx]

## Sheet: Sheet1
	DMSO			HK
Blank	83.6	87.2	86	87.1	89.5	82
400μM H2O2	51.7	47.6	40.5	75.2	75.5	68.8
