# Supplementary material for: Honokiol Ameliorates Post-Myocardial Infarction Heart Failure Through Ucp3-Mediated Reactive Oxygen Species Inhibition
Source: Front Pharmacol. 2022 Feb 21;13:811682. doi: 10.3389/fphar.2022.811682 (PMC8899544; doi:10.3389/fphar.2022.811682)
Supplement: Supplementary file 1 [file DataSheet1.ZIP › original source data1/fig5/A.xlsx]

## Sheet: Sheet1
Sham/CT	MI/CT	MI/HKE
1.20025	3.27918	1.18099
0.856584	2.1386	1.21982
0.972655	2.32947	1.7818
