# Supplementary material for: Honokiol Ameliorates Post-Myocardial Infarction Heart Failure Through Ucp3-Mediated Reactive Oxygen Species Inhibition
Source: Front Pharmacol. 2022 Feb 21;13:811682. doi: 10.3389/fphar.2022.811682 (PMC8899544; doi:10.3389/fphar.2022.811682)
Supplement: Supplementary file 1 [file DataSheet1.ZIP › original source data1/fig5/E.xlsx]

## Sheet: Sheet1
Sham/CT	MI/CT	MI/HKE
1.22176	0.741724	1.25308
0.883212	0.653785	1.25983
0.895023	0.587566	1.06711
