# Supplementary material for: Honokiol Ameliorates Post-Myocardial Infarction Heart Failure Through Ucp3-Mediated Reactive Oxygen Species Inhibition
Source: Front Pharmacol. 2022 Feb 21;13:811682. doi: 10.3389/fphar.2022.811682 (PMC8899544; doi:10.3389/fphar.2022.811682)
Supplement: Supplementary file 2 [file DataSheet2.ZIP]

Archive with 51 entries (40 files):
- original source data2/
- original source data2/fig.s1/
- original source data2/fig.s1/fig.s1.xlsx
- original source data2/fig.s3/
- original source data2/fig.s3/fig.s3.xlsx
- original source data2/fig.s4/
- original source data2/fig.s4/A.xlsx
- original source data2/fig.s4/B.xlsx
- original source data2/fig.s4/C.xlsx
- original source data2/fig.s7/
- original source data2/fig.s7/fig.s7.xlsx
- original source data2/fig.s8/
- original source data2/fig.s8/Fig.S6-Gapdh.tif
- original source data2/fig.s8/Fig.S6-Ucp3.tif
- original source data2/fig6/
- original source data2/fig6/A/
- original source data2/fig6/A/gating strategies.wsp
- original source data2/fig6/A/scr-blank-dmso.fcs
- original source data2/fig6/A/scr-blank-hk.fcs
- original source data2/fig6/A/scr-h2o2-dmso.fcs
- original source data2/fig6/A/scr-h2o2-hk.fcs
- original source data2/fig6/A/sh-blank-dmso.fcs
- original source data2/fig6/A/sh-blank-hk.fcs
- original source data2/fig6/A/sh-h2o2-dmso.fcs
- original source data2/fig6/A/sh-h2o2-hk.fcs
- original source data2/fig6/B.xlsx
- original source data2/fig6/C/
- original source data2/fig6/C/gating strategies.wsp
- original source data2/fig6/C/KO-Blank-DMSO-A.fcs
- original source data2/fig6/C/KO-H2O2-DMSO.fcs
- original source data2/fig6/C/KO-H2O2-HK.fcs
- original source data2/fig6/C/KO-HK-DMSO-A.fcs
- original source data2/fig6/C/WT-BLANK-DMSO.fcs
- original source data2/fig6/C/WT-BLANK-HK.fcs
- original source data2/fig6/C/WT-H2O2-DMSO.fcs
- original source data2/fig6/C/WT-H2O2-HK.fcs
- original source data2/fig6/D.xlsx
- original source data2/fig7/
- original source data2/fig7/B.xlsx
- original source data2/fig7/C.xlsx
- original source data2/fig7/D/
- original source data2/fig7/D/HKE-KO-DAPI.jpg
- original source data2/fig7/D/HKE-KO-DHE.jpg
- original source data2/fig7/D/HKE-KO-MERGE.jpg
- original source data2/fig7/D/HKE-WT-DAPI.jpg
- original source data2/fig7/D/HKE-WT-DHE.jpg
- original source data2/fig7/D/HKE-WT-MERGE.jpg
- original source data2/fig7/D/MI-DAPI.jpg
- original source data2/fig7/D/MI-DHE.jpg
- original source data2/fig7/D/MI-MERGE.jpg
- original source data2/fig7/E.xlsx
