# Supplementary material for: Honokiol Ameliorates Post-Myocardial Infarction Heart Failure Through Ucp3-Mediated Reactive Oxygen Species Inhibition
Source: Front Pharmacol. 2022 Feb 21;13:811682. doi: 10.3389/fphar.2022.811682 (PMC8899544; doi:10.3389/fphar.2022.811682)
Supplement: Supplementary file 2 [file DataSheet2.ZIP › original source data2/fig.s1/fig.s1.xlsx]

## Sheet: Sheet1
	Sham	MI/HK	MI/CT
0	100	100	100
1	100	100	100
2	100	100	93.3333
3	100	93.3333	93.3333
4	100	93.3333	93.3333
5	100	80	93.3333
6	100	80	93.3333
7	100	73.3333	93.3333
8	100	73.3333	73.3333
9	100	73.3333	73.3333
10	100	73.3333	73.3333
11	100	73.3333	73.3333
12	100	73.3333	73.3333
13	100	73.3333	73.3333
14	100	73.3333	73.3333
15	100	73.3333	73.3333
16	100	73.3333	66.6667
17	100	73.3333	53.3333
18	100	73.3333	53.3333
19	100	73.3333	53.3333
20	100	73.3333	53.3333
21	100	73.3333	53.3333
22	100	73.3333	53.3333
23	100	73.3333	53.3333
24	100	73.3333	53.3333
25	100	73.3333	53.3333
26	100	73.3333	53.3333
27	100	73.3333	53.3333
28	100	73.3333	53.3333
