# Supplementary material for: Honokiol Ameliorates Post-Myocardial Infarction Heart Failure Through Ucp3-Mediated Reactive Oxygen Species Inhibition
Source: Front Pharmacol. 2022 Feb 21;13:811682. doi: 10.3389/fphar.2022.811682 (PMC8899544; doi:10.3389/fphar.2022.811682)
Supplement: Supplementary file 2 [file DataSheet2.ZIP › original source data2/fig.s3/fig.s3.xlsx]

## Sheet: Sheet1
Control			400μM H2O2			10μM			20μM			40μM			60μM			80μM
98.5401	101.703	99.7567	46.3098	47.7697	45.8232	76.5612	44.9311	46.5531	47.5264	90.6732	61.5572	99.3512	103.974	102.92	87.9157	102.92	96.3504	100	106.326	99.189
