# Supplementary material for: Honokiol Ameliorates Post-Myocardial Infarction Heart Failure Through Ucp3-Mediated Reactive Oxygen Species Inhibition
Source: Front Pharmacol. 2022 Feb 21;13:811682. doi: 10.3389/fphar.2022.811682 (PMC8899544; doi:10.3389/fphar.2022.811682)
Supplement: Supplementary file 2 [file DataSheet2.ZIP › original source data2/fig.s4/A.xlsx]

## Sheet: Sheet1
Sham/Blank	MI/Blank	MI/HKE
0.877432	1.24375	1.07775
1.17123	1.26403	1.17938
0.951336	1.32075	1.35788
