# Supplementary material for: Honokiol Ameliorates Post-Myocardial Infarction Heart Failure Through Ucp3-Mediated Reactive Oxygen Species Inhibition
Source: Front Pharmacol. 2022 Feb 21;13:811682. doi: 10.3389/fphar.2022.811682 (PMC8899544; doi:10.3389/fphar.2022.811682)
Supplement: Supplementary file 2 [file DataSheet2.ZIP › original source data2/fig.s4/B.xlsx]

## Sheet: Sheet1
Sham/Blank	MI/Blank	MI/HKE
1.25605	0.911024	0.719747
0.932319	0.832523	0.718086
0.81163	0.77319	0.875935
