# Supplementary material for: Honokiol Ameliorates Post-Myocardial Infarction Heart Failure Through Ucp3-Mediated Reactive Oxygen Species Inhibition
Source: Front Pharmacol. 2022 Feb 21;13:811682. doi: 10.3389/fphar.2022.811682 (PMC8899544; doi:10.3389/fphar.2022.811682)
Supplement: Supplementary file 2 [file DataSheet2.ZIP › original source data2/fig.s4/C.xlsx]

## Sheet: Sheet1
Sham/Blank	MI/Blank	MI/HKE
0.766968	0.862884	0.795852
0.78853	0.758159	0.889195
1.4445	0.718921	0.747721
