# Supplementary material for: Honokiol Ameliorates Post-Myocardial Infarction Heart Failure Through Ucp3-Mediated Reactive Oxygen Species Inhibition
Source: Front Pharmacol. 2022 Feb 21;13:811682. doi: 10.3389/fphar.2022.811682 (PMC8899544; doi:10.3389/fphar.2022.811682)
Supplement: Supplementary file 2 [file DataSheet2.ZIP › original source data2/fig.s7/fig.s7.xlsx]

## Sheet: Sheet1
0h			0.5h			2h			4h			8h			24h
0.843816	1.18509		1.71119	0.820742	1.61888	2.32141	0.556711	1.30586	2.16595	1.10573	2.37019	3.14923	2.40327	2.12138	3.42238	3.02095	1.52098
