# Supplementary material for: Honokiol Ameliorates Post-Myocardial Infarction Heart Failure Through Ucp3-Mediated Reactive Oxygen Species Inhibition
Source: Front Pharmacol. 2022 Feb 21;13:811682. doi: 10.3389/fphar.2022.811682 (PMC8899544; doi:10.3389/fphar.2022.811682)
Supplement: Supplementary file 2 [file DataSheet2.ZIP › original source data2/fig6/B.xlsx]

## Sheet: Sheet1
	Scramble			HK-Scramble			shRNA-Ucp3			HK-shRNA-Ucp3
Blank	84.2	90.1	82.8	84	89.3	84.5	82.8	81.5	86.2	81.6	82.3	86.8
400μM H2O2	73.1	68.6	75.5	83.1	84.2	81.2	75	61.9	70.3	73.6	64.2	76.8
