# Supplementary material for: Honokiol Ameliorates Post-Myocardial Infarction Heart Failure Through Ucp3-Mediated Reactive Oxygen Species Inhibition
Source: Front Pharmacol. 2022 Feb 21;13:811682. doi: 10.3389/fphar.2022.811682 (PMC8899544; doi:10.3389/fphar.2022.811682)
Supplement: Supplementary file 2 [file DataSheet2.ZIP › original source data2/fig6/C/gating strategies.wsp]

<?xml version="1.0" encoding="UTF-8"?>
 <Workspace version="20.0"  modDate="Mon Sep 20 13:43:27 CST 2021"  flowJoVersion="10.0.7r2"  drawRowBorders="1"  drawColumnBorders="1"  curGroup="所有样本"  groupPaneHeight="80"  xmlns:xsi="http://www.w3.org/2001/XMLSchema-instance"  xmlns:gating="http://www.isac-net.org/std/Gating-ML/v2.0/gating"  xmlns:transforms="http://www.isac-net.org/std/Gating-ML/v2.0/transformations"  xmlns:data-type="http://www.isac-net.org/std/Gating-ML/v2.0/datatypes"  xsi:schemaLocation="http://www.isac-net.org/std/Gating-ML/v2.0/gating http://www.isac-net.org/std/Gating-ML/v2.0/gating/Gating-ML.v2.0.xsd http://www.isac-net.org/std/Gating-ML/v2.0/transformations http://www.isac-net.org/std/Gating-ML/v2.0/gating/Transformations.v2.0.xsd http://www.isac-net.org/std/Gating-ML/v2.0/datatypes http://www.isac-net.org/std/Gating-ML/v2.0/gating/DataTypes.v2.0.xsd "  nonAutoSaveFileName="file:/E:/学习/万事开头难/HK%20and%20MI%20paper/Frontiers%20in%20Pharmacology/original%20source%20data2/fig8/A/gating%20strategies.wsp" >
   <WindowPosition x="-11"  y="-11"  width="1942"  height="1042"  displayed="1"  panelState="" />
   <TextTraits font="SansSerif"  size="12"  name=""  style="plain"  color="#000000"  background="#00ffffff"  just="left" />
   <Columns>
     <TColumn width="737" >
       <Property key="fj.appnode.prop.name" />
     </TColumn>
     <TColumn width="577" >
       <Property key="fj.appnode.prop.statistic" />
     </TColumn>
     <TColumn width="576" >
       <Property key="fj.appnode.prop.ncells" />
     </TColumn>
   </Columns>
   <Matrices>
     <transforms:spilloverMatrix prefix="Comp-"  name="Acquisition-defined"  editable="0"  color="#c0c0c0"  version="FlowJo-10.0.7r2"  status="FINALIZED"  transforms:id="b829faa9-4c2b-4ae8-b252-e5e6fca2461b"  suffix="" >
       <data-type:parameters>
         <data-type:parameter data-type:name="BL1-A" />
         <data-type:parameter data-type:name="BL2-A" />
         <data-type:parameter data-type:name="BL1-H" />
         <data-type:parameter data-type:name="BL2-H" />
         <data-type:parameter data-type:name="BL1-W" />
         <data-type:parameter data-type:name="BL2-W" />
       </data-type:parameters>
       <transforms:spillover data-type:parameter="BL1-A" >
         <transforms:coefficient data-type:parameter="BL1-A"  transforms:value="1" />
         <transforms:coefficient data-type:parameter="BL2-A"  transforms:value="0.3534980118" />
         <transforms:coefficient data-type:parameter="BL1-H"  transforms:value="0" />
         <transforms:coefficient data-type:parameter="BL2-H"  transforms:value="0" />
         <transforms:coefficient data-type:parameter="BL1-W"  transforms:value="0" />
         <transforms:coefficient data-type:parameter="BL2-W"  transforms:value="0" />
       </transforms:spillover>
       <transforms:spillover data-type:parameter="BL2-A" >
         <transforms:coefficient data-type:parameter="BL1-A"  transforms:value="0" />
         <transforms:coefficient data-type:parameter="BL2-A"  transforms:value="1" />
         <transforms:coefficient data-type:parameter="BL1-H"  transforms:value="0" />
         <transforms:coefficient data-type:parameter="BL2-H"  transforms:value="0" />
         <transforms:coefficient data-type:parameter="BL1-W"  transforms:value="0" />
         <transforms:coefficient data-type:parameter="BL2-W"  transforms:value="0" />
       </transforms:spillover>
       <transforms:spillover data-type:parameter="BL1-H" >
         <transforms:coefficient data-type:parameter="BL1-A"  transforms:value="0" />
         <transforms:coefficient data-type:parameter="BL2-A"  transforms:value="0" />
         <transforms:coefficient data-type:parameter="BL1-H"  transforms:value="1" />
         <transforms:coefficient data-type:parameter="BL2-H"  transforms:value="0.3534980118" />
         <transforms:coefficient data-type:parameter="BL1-W"  transforms:value="0" />
         <transforms:coefficient data-type:parameter="BL2-W"  transforms:value="0" />
       </transforms:spillover>
       <transforms:spillover data-type:parameter="BL2-H" >
         <transforms:coefficient data-type:parameter="BL1-A"  transforms:value="0" />
         <transforms:coefficient data-type:parameter="BL2-A"  transforms:value="0" />
         <transforms:coefficient data-type:parameter="BL1-H"  transforms:value="0" />
         <transforms:coefficient data-type:parameter="BL2-H"  transforms:value="1" />
         <transforms:coefficient data-type:parameter="BL1-W"  transforms:value="0" />
         <transforms:coefficient data-type:parameter="BL2-W"  transforms:value="0" />
       </transforms:spillover>
       <transforms:spillover data-type:parameter="BL1-W" >
         <transforms:coefficient data-type:parameter="BL1-A"  transforms:value="0" />
         <transforms:coefficient data-type:parameter="BL2-A"  transforms:value="0" />
         <transforms:coefficient data-type:parameter="BL1-H"  transforms:value="0" />
         <transforms:coefficient data-type:parameter="BL2-H"  transforms:value="0" />
         <transforms:coefficient data-type:parameter="BL1-W"  transforms:value="1" />
         <transforms:coefficient data-type:parameter="BL2-W"  transforms:value="0" />
       </transforms:spillover>
       <transforms:spillover data-type:parameter="BL2-W" >
         <transforms:coefficient data-type:parameter="BL1-A"  transforms:value="0" />
         <transforms:coefficient data-type:parameter="BL2-A"  transforms:value="0" />
         <transforms:coefficient data-type:parameter="BL1-H"  transforms:value="0" />
         <transforms:coefficient data-type:parameter="BL2-H"  transforms:value="0" />
         <transforms:coefficient data-type:parameter="BL1-W"  transforms:value="0" />
         <transforms:coefficient data-type:parameter="BL2-W"  transforms:value="1" />
       </transforms:spillover>
     </transforms:spilloverMatrix>
   </Matrices>
   <Cytometers>
     <Cytometer name="GENERIC"  cyt="4486516 Attune NxT Acoustic Focusing Cytometer (Lasers: BRXX)"  useFCS3="1"  extraNegs="0"  widthBasis="-10"  linMin="0"  logMin="1"  linMax="10000"  logMax="10000"  linearRescale="1"  logRescale="1"  linFromKW="1"  logFromKW="1"  useGain="1"  useTransform="0"  transformType="LOG"  manufacturer=""  serialnumber=""  homepage="workspaces-and-samples/flowjo-and-your-cytometer/ws-instrumentation/"  icon="generic.png" >
       <LinParams>
         <Param>time</Param>
       </LinParams>
       <LogParams/>
       <FilterParams>
         <Param/>
       </FilterParams>
       <TransformStore>
         <Transforms>
           <MatrixID matrixId="b829faa9-4c2b-4ae8-b252-e5e6fca2461b" />
           <Transforms>
             <transforms:linear transforms:minRange="0"  transforms:maxRange="1048576"  gain="1" >
               <data-type:parameter data-type:name="FSC-H" />
             </transforms:linear>
             <transforms:log transforms:offset="1"  transforms:decades="6.0205999133" >
               <data-type:parameter data-type:name="BL2-H" />
             </transforms:log>
             <transforms:linear transforms:minRange="0"  transforms:maxRange="1048576"  gain="1" >
               <data-type:parameter data-type:name="SSC-H" />
             </transforms:linear>
             <transforms:log transforms:offset="1"  transforms:decades="3.0102999566" >
               <data-type:parameter data-type:name="BL1-W" />
             </transforms:log>
             <transforms:linear transforms:minRange="0"  transforms:maxRange="1048576"  gain="1" >
               <data-type:parameter data-type:name="SSC-A" />
             </transforms:linear>
             <transforms:log transforms:offset="100"  transforms:decades="3.5205999133" >
               <data-type:parameter data-type:name="BL1-A" />
             </transforms:log>
             <transforms:log transforms:offset="1"  transforms:decades="3.0102999566" >
               <data-type:parameter data-type:name="BL2-W" />
             </transforms:log>
             <transforms:linear transforms:minRange="0"  transforms:maxRange="32"  gain="1" >
               <data-type:parameter data-type:name="Time" />
             </transforms:linear>
             <transforms:linear transforms:minRange="0"  transforms:maxRange="1024"  gain="1" >
               <data-type:parameter data-type:name="FSC-W" />
             </transforms:linear>
             <transforms:linear transforms:minRange="0"  transforms:maxRange="1024"  gain="1" >
               <data-type:parameter data-type:name="SSC-W" />
             </transforms:linear>
             <transforms:log transforms:offset="1"  transforms:decades="6.0205999133" >
               <data-type:parameter data-type:name="BL1-H" />
             </transforms:log>
             <transforms:linear transforms:minRange="0"  transforms:maxRange="1048576"  gain="1" >
               <data-type:parameter data-type:name="FSC-A" />
             </transforms:linear>
             <transforms:log transforms:offset="3.1622776602"  transforms:decades="4.5205999133" >
               <data-type:parameter data-type:name="BL2-A" />
             </transforms:log>
           </Transforms>
         </Transforms>
         <Transforms>
           <MatrixID matrixId="b829faa9-4c2b-4ae8-b252-e5e6fca2461b" />
           <Transforms>
             <transforms:linear transforms:minRange="0"  transforms:maxRange="1048576"  gain="1" >
               <data-type:parameter data-type:name="FSC-H" />
             </transforms:linear>
             <transforms:log transforms:offset="1"  transforms:decades="6.0205999133" >
               <data-type:parameter data-type:name="BL2-H" />
             </transforms:log>
             <transforms:linear transforms:minRange="0"  transforms:maxRange="1048576"  gain="1" >
               <data-type:parameter data-type:name="SSC-H" />
             </transforms:linear>
             <transforms:log transforms:offset="1"  transforms:decades="3.0102999566" >
               <data-type:parameter data-type:name="BL1-W" />
             </transforms:log>
             <transforms:linear transforms:minRange="0"  transforms:maxRange="1048576"  gain="1" >
               <data-type:parameter data-type:name="SSC-A" />
             </transforms:linear>
             <transforms:log transforms:offset="100"  transforms:decades="3.5205999133" >
               <data-type:parameter data-type:name="BL1-A" />
             </transforms:log>
             <transforms:log transforms:offset="1"  transforms:decades="3.0102999566" >
               <data-type:parameter data-type:name="BL2-W" />
             </transforms:log>
             <transforms:linear transforms:minRange="0"  transforms:maxRange="128"  gain="1" >
               <data-type:parameter data-type:name="Time" />
             </transforms:linear>
             <transforms:linear transforms:minRange="0"  transforms:maxRange="1024"  gain="1" >
               <data-type:parameter data-type:name="FSC-W" />
             </transforms:linear>
             <transforms:linear transforms:minRange="0"  transforms:maxRange="1024"  gain="1" >
               <data-type:parameter data-type:name="SSC-W" />
             </transforms:linear>
             <transforms:log transforms:offset="1"  transforms:decades="6.0205999133" >
               <data-type:parameter data-type:name="BL1-H" />
             </transforms:log>
             <transforms:linear transforms:minRange="0"  transforms:maxRange="1048576"  gain="1" >
               <data-type:parameter data-type:name="FSC-A" />
             </transforms:linear>
             <transforms:log transforms:offset="3.1622776602"  transforms:decades="4.5205999133" >
               <data-type:parameter data-type:name="BL2-A" />
             </transforms:log>
           </Transforms>
         </Transforms>
         <Transforms>
           <MatrixID matrixId="b829faa9-4c2b-4ae8-b252-e5e6fca2461b" />
           <Transforms>
             <transforms:linear transforms:minRange="0"  transforms:maxRange="1048576"  gain="1" >
               <data-type:parameter data-type:name="FSC-H" />
             </transforms:linear>
             <transforms:log transforms:offset="1"  transforms:decades="6.0205999133" >
               <data-type:parameter data-type:name="BL2-H" />
             </transforms:log>
             <transforms:linear transforms:minRange="0"  transforms:maxRange="1048576"  gain="1" >
               <data-type:parameter data-type:name="SSC-H" />
             </transforms:linear>
             <transforms:log transforms:offset="1"  transforms:decades="3.0102999566" >
               <data-type:parameter data-type:name="BL1-W" />
             </transforms:log>
             <transforms:linear transforms:minRange="0"  transforms:maxRange="1048576"  gain="1" >
               <data-type:parameter data-type:name="SSC-A" />
             </transforms:linear>
             <transforms:log transforms:offset="100"  transforms:decades="3.5205999133" >
               <data-type:parameter data-type:name="BL1-A" />
             </transforms:log>
             <transforms:log transforms:offset="1"  transforms:decades="3.0102999566" >
               <data-type:parameter data-type:name="BL2-W" />
             </transforms:log>
             <transforms:linear transforms:minRange="0"  transforms:maxRange="32"  gain="1" >
               <data-type:parameter data-type:name="Time" />
             </transforms:linear>
             <transforms:linear transforms:minRange="0"  transforms:maxRange="1024"  gain="1" >
               <data-type:parameter data-type:name="FSC-W" />
             </transforms:linear>
             <transforms:linear transforms:minRange="0"  transforms:maxRange="1024"  gain="1" >
               <data-type:parameter data-type:name="SSC-W" />
             </transforms:linear>
             <transforms:log transforms:offset="1"  transforms:decades="6.0205999133" >
               <data-type:parameter data-type:name="BL1-H" />
             </transforms:log>
             <transforms:linear transforms:minRange="0"  transforms:maxRange="1048576"  gain="1" >
               <data-type:parameter data-type:name="FSC-A" />
             </transforms:linear>
             <transforms:log transforms:offset="3.1622776602"  transforms:decades="4.5205999133" >
               <data-type:parameter data-type:name="BL2-A" />
             </transforms:log>
           </Transforms>
         </Transforms>
       </TransformStore>
     </Cytometer>
   </Cytometers>
   <Groups>
     <GroupNode name="所有样本"  annotation=""  owningGroup="所有样本"  expanded="1"  sortPriority="10"  count="-1" >
       <Graph smoothing="0"  backColor="#ffffff"  foreColor="#000000"  type="Pseudocolor"  fast="1"  rowCount="0" >
         <Axis dimension="x"  name=""  label=""  auto="auto" />
         <Axis dimension="y"  name=""  label=""  auto="auto" />
         <GraphSettings level="5%"  smoothingHighResolution="1"  contourHighResolution="1"  histogramSmoothingCount="0"  graphResolution="256"  showOutliers="0"  drawLargeDots="0"  dotsToDraw="8000"  tint="le.chartfill.tinted.40"  lineWeight="le.lineweight.normal"  lineStyle="le.linestyle.solid" />
         <GraphEnvironment showGrid="0"  showAxes="tnlTNL"  showGates="1"  showFreqOnPlots="1"  showGateNameOnPlots="1"  showMedians="0"  showUncomped="0"  addEventParam="0"  lastYAxisName="" >
           <TextTraits font="SansSerif"  size="12"  name="Labels"  style="plain"  color="#000000"  background="#00ffffff"  just="left" />
           <TextTraits font="SansSerif"  size="12"  name="LayoutGates"  style="plain"  color="#000000"  background="#00ffffff"  just="left" />
           <TextTraits font="SansSerif"  size="10"  name="Numbers"  style="plain"  color="#000000"  background="#00ffffff"  just="left" />
           <TextTraits font="SansSerif"  size="10"  name="Legend"  style="plain"  color="#000000"  background="#00ffffff"  just="left" />
           <WindowPosition x="0"  y="0"  width="0"  height="0"  displayed="0"  panelState="" />
         </GraphEnvironment>
       </Graph>
       <Subpopulations>
         <Population name="Lymphocytes"  annotation=""  owningGroup="所有样本"  expanded="1"  sortPriority="10"  count="6745" >
           <Graph smoothing="0"  backColor="#ffffff"  foreColor="#000000"  type="Pseudocolor"  fast="1"  rowCount="0" >
             <Axis dimension="x"  name="Comp-BL1-A"  label=""  auto="auto" />
             <Axis dimension="y"  name="Comp-BL2-A"  label=""  auto="auto" />
             <GraphSettings level="5%"  smoothingHighResolution="1"  contourHighResolution="1"  histogramSmoothingCount="0"  graphResolution="256"  showOutliers="0"  drawLargeDots="0"  dotsToDraw="8000"  tint="le.chartfill.tinted.40"  lineWeight="le.lineweight.normal"  lineStyle="le.linestyle.solid" />
             <GraphEnvironment showGrid="0"  showAxes="tnlTNL"  showGates="1"  showFreqOnPlots="1"  showGateNameOnPlots="1"  showMedians="0"  showUncomped="0"  addEventParam="0"  lastYAxisName="" >
               <TextTraits font="SansSerif"  size="12"  name="Labels"  style="plain"  color="#000000"  background="#00ffffff"  just="left" />
               <TextTraits font="SansSerif"  size="12"  name="LayoutGates"  style="plain"  color="#000000"  background="#00ffffff"  just="left" />
               <TextTraits font="SansSerif"  size="10"  name="Numbers"  style="plain"  color="#000000"  background="#00ffffff"  just="left" />
               <TextTraits font="SansSerif"  size="10"  name="Legend"  style="plain"  color="#000000"  background="#00ffffff"  just="left" />
               <WindowPosition x="454"  y="280"  width="390"  height="520"  displayed="1"  panelState="---" />
             </GraphEnvironment>
           </Graph>
           <Gate gating:id="ID2129298288" >
             <gating:PolygonGate eventsInside="1"  annoOffsetX="0"  annoOffsetY="0"  tint="#000000"  isTinted="0"  lineWeight="Normal"  userDefined="1"  quadId="-1"  gateResolution="256" >
               <gating:dimension>
                 <data-type:fcs-dimension data-type:name="FSC-A" />
               </gating:dimension>
               <gating:dimension>
                 <data-type:fcs-dimension data-type:name="SSC-A" />
               </gating:dimension>
               <gating:vertex>
                 <gating:coordinate data-type:value="76835.3103448276" />
                 <gating:coordinate data-type:value="329395.6020942408" />
               </gating:vertex>
               <gating:vertex>
                 <gating:coordinate data-type:value="280222.8965517241" />
                 <gating:coordinate data-type:value="32939.5602094241" />
               </gating:vertex>
               <gating:vertex>
                 <gating:coordinate data-type:value="1035016.8275862068" />
                 <gating:coordinate data-type:value="175677.6544502618" />
               </gating:vertex>
               <gating:vertex>
                 <gating:coordinate data-type:value="1021457.6551724138" />
                 <gating:coordinate data-type:value="1032106.219895288" />
               </gating:vertex>
               <gating:vertex>
                 <gating:coordinate data-type:value="230505.9310344828" />
                 <gating:coordinate data-type:value="1015636.4397905759" />
               </gating:vertex>
             </gating:PolygonGate>
           </Gate>
           <Subpopulations>
             <Population name="Q1: Ann-V-FITC-A- , PI-R-PE-A+"  annotation=""  owningGroup="所有样本"  expanded="1"  sortPriority="10"  count="254" >
               <Graph smoothing="0"  backColor="#ffffff"  foreColor="#000000"  type="Pseudocolor"  fast="1"  rowCount="0" >
                 <Axis dimension="x"  name="Comp-BL1-A"  label=""  auto="auto" />
                 <Axis dimension="y"  name="Comp-BL2-A"  label=""  auto="auto" />
                 <GraphSettings level="5%"  smoothingHighResolution="1"  contourHighResolution="1"  histogramSmoothingCount="0"  graphResolution="256"  showOutliers="0"  drawLargeDots="0"  dotsToDraw="8000"  tint="le.chartfill.tinted.40"  lineWeight="le.lineweight.normal"  lineStyle="le.linestyle.solid" />
                 <GraphEnvironment showGrid="0"  showAxes="tnlTNL"  showGates="1"  showFreqOnPlots="1"  showGateNameOnPlots="1"  showMedians="0"  showUncomped="0"  addEventParam="0"  lastYAxisName="" >
                   <TextTraits font="SansSerif"  size="12"  name="Labels"  style="plain"  color="#000000"  background="#00ffffff"  just="left" />
                   <TextTraits font="SansSerif"  size="12"  name="LayoutGates"  style="plain"  color="#000000"  background="#00ffffff"  just="left" />
                   <TextTraits font="SansSerif"  size="10"  name="Numbers"  style="plain"  color="#000000"  background="#00ffffff"  just="left" />
                   <TextTraits font="SansSerif"  size="10"  name="Legend"  style="plain"  color="#000000"  background="#00ffffff"  just="left" />
                   <WindowPosition x="454"  y="280"  width="390"  height="520"  displayed="1"  panelState="---" />
                 </GraphEnvironment>
               </Graph>
               <Gate gating:id="ID1448832808"  gating:parent_id="ID2129298288" >
                 <gating:RectangleGate eventsInside="1"  annoOffsetX="0"  annoOffsetY="0"  tint="#000000"  isTinted="0"  lineWeight="Normal"  userDefined="1"  percentX="0"  percentY="0" >
                   <gating:dimension gating:max="7354.022495642446" >
                    <data-type:fcs-dimension data-type:name="Comp-BL1-A" />
                   </gating:dimension>
                   <gating:dimension gating:min="3035.1199476174925" >
                    <data-type:fcs-dimension data-type:name="Comp-BL2-A" />
                   </gating:dimension>
                 </gating:RectangleGate>
               </Gate>
             </Population>
             <Population name="Q2: Ann-V-FITC-A+ , PI-R-PE-A+"  annotation=""  owningGroup="所有样本"  expanded="1"  sortPriority="10"  count="711" >
               <Graph smoothing="0"  backColor="#ffffff"  foreColor="#000000"  type="Pseudocolor"  fast="1"  rowCount="0" >
                 <Axis dimension="x"  name="Comp-BL1-A"  label=""  auto="auto" />
                 <Axis dimension="y"  name="Comp-BL2-A"  label=""  auto="auto" />
                 <GraphSettings level="5%"  smoothingHighResolution="1"  contourHighResolution="1"  histogramSmoothingCount="0"  graphResolution="256"  showOutliers="0"  drawLargeDots="0"  dotsToDraw="8000"  tint="le.chartfill.tinted.40"  lineWeight="le.lineweight.normal"  lineStyle="le.linestyle.solid" />
                 <GraphEnvironment showGrid="0"  showAxes="tnlTNL"  showGates="1"  showFreqOnPlots="1"  showGateNameOnPlots="1"  showMedians="0"  showUncomped="0"  addEventParam="0"  lastYAxisName="" >
                   <TextTraits font="SansSerif"  size="12"  name="Labels"  style="plain"  color="#000000"  background="#00ffffff"  just="left" />
                   <TextTraits font="SansSerif"  size="12"  name="LayoutGates"  style="plain"  color="#000000"  background="#00ffffff"  just="left" />
                   <TextTraits font="SansSerif"  size="10"  name="Numbers"  style="plain"  color="#000000"  background="#00ffffff"  just="left" />
                   <TextTraits font="SansSerif"  size="10"  name="Legend"  style="plain"  color="#000000"  background="#00ffffff"  just="left" />
                   <WindowPosition x="454"  y="280"  width="390"  height="520"  displayed="1"  panelState="---" />
                 </GraphEnvironment>
               </Graph>
               <Gate gating:id="ID215930723"  gating:parent_id="ID2129298288" >
                 <gating:RectangleGate eventsInside="1"  annoOffsetX="0"  annoOffsetY="0"  tint="#000000"  isTinted="0"  lineWeight="Normal"  userDefined="1"  percentX="0"  percentY="0" >
                   <gating:dimension gating:min="7354.022495642446" >
                    <data-type:fcs-dimension data-type:name="Comp-BL1-A" />
                   </gating:dimension>
                   <gating:dimension gating:min="3035.1199476174925" >
                    <data-type:fcs-dimension data-type:name="Comp-BL2-A" />
                   </gating:dimension>
                 </gating:RectangleGate>
               </Gate>
             </Population>
             <Population name="Q3: Ann-V-FITC-A+ , PI-R-PE-A-"  annotation=""  owningGroup="所有样本"  expanded="1"  sortPriority="10"  count="348" >
               <Graph smoothing="0"  backColor="#ffffff"  foreColor="#000000"  type="Pseudocolor"  fast="1"  rowCount="0" >
                 <Axis dimension="x"  name="Comp-BL1-A"  label=""  auto="auto" />
                 <Axis dimension="y"  name="Comp-BL2-A"  label=""  auto="auto" />
                 <GraphSettings level="5%"  smoothingHighResolution="1"  contourHighResolution="1"  histogramSmoothingCount="0"  graphResolution="256"  showOutliers="0"  drawLargeDots="0"  dotsToDraw="8000"  tint="le.chartfill.tinted.40"  lineWeight="le.lineweight.normal"  lineStyle="le.linestyle.solid" />
                 <GraphEnvironment showGrid="0"  showAxes="tnlTNL"  showGates="1"  showFreqOnPlots="1"  showGateNameOnPlots="1"  showMedians="0"  showUncomped="0"  addEventParam="0"  lastYAxisName="" >
                   <TextTraits font="SansSerif"  size="12"  name="Labels"  style="plain"  color="#000000"  background="#00ffffff"  just="left" />
                   <TextTraits font="SansSerif"  size="12"  name="LayoutGates"  style="plain"  color="#000000"  background="#00ffffff"  just="left" />
                   <TextTraits font="SansSerif"  size="10"  name="Numbers"  style="plain"  color="#000000"  background="#00ffffff"  just="left" />
                   <TextTraits font="SansSerif"  size="10"  name="Legend"  style="plain"  color="#000000"  background="#00ffffff"  just="left" />
                   <WindowPosition x="454"  y="280"  width="390"  height="520"  displayed="1"  panelState="---" />
                 </GraphEnvironment>
               </Graph>
               <Gate gating:id="ID2047781678"  gating:parent_id="ID2129298288" >
                 <gating:RectangleGate eventsInside="1"  annoOffsetX="0"  annoOffsetY="0"  tint="#000000"  isTinted="0"  lineWeight="Normal"  userDefined="1"  percentX="0"  percentY="0" >
                   <gating:dimension gating:min="7354.022495642446" >
                    <data-type:fcs-dimension data-type:name="Comp-BL1-A" />
                   </gating:dimension>
                   <gating:dimension gating:max="3035.1199476174925" >
                    <data-type:fcs-dimension data-type:name="Comp-BL2-A" />
                   </gating:dimension>
                 </gating:RectangleGate>
               </Gate>
             </Population>
             <Population name="Q4: Ann-V-FITC-A- , PI-R-PE-A-"  annotation=""  owningGroup="所有样本"  expanded="1"  sortPriority="10"  count="5432" >
               <Graph smoothing="0"  backColor="#ffffff"  foreColor="#000000"  type="Pseudocolor"  fast="1"  rowCount="0" >
                 <Axis dimension="x"  name="Comp-BL1-A"  label=""  auto="auto" />
                 <Axis dimension="y"  name="Comp-BL2-A"  label=""  auto="auto" />
                 <GraphSettings level="5%"  smoothingHighResolution="1"  contourHighResolution="1"  histogramSmoothingCount="0"  graphResolution="256"  showOutliers="0"  drawLargeDots="0"  dotsToDraw="8000"  tint="le.chartfill.tinted.40"  lineWeight="le.lineweight.normal"  lineStyle="le.linestyle.solid" />
                 <GraphEnvironment showGrid="0"  showAxes="tnlTNL"  showGates="1"  showFreqOnPlots="1"  showGateNameOnPlots="1"  showMedians="0"  showUncomped="0"  addEventParam="0"  lastYAxisName="" >
                   <TextTraits font="SansSerif"  size="12"  name="Labels"  style="plain"  color="#000000"  background="#00ffffff"  just="left" />
                   <TextTraits font="SansSerif"  size="12"  name="LayoutGates"  style="plain"  color="#000000"  background="#00ffffff"  just="left" />
                   <TextTraits font="SansSerif"  size="10"  name="Numbers"  style="plain"  color="#000000"  background="#00ffffff"  just="left" />
                   <TextTraits font="SansSerif"  size="10"  name="Legend"  style="plain"  color="#000000"  background="#00ffffff"  just="left" />
                   <WindowPosition x="454"  y="280"  width="390"  height="520"  displayed="1"  panelState="---" />
                 </GraphEnvironment>
               </Graph>
               <Gate gating:id="ID1493735324"  gating:parent_id="ID2129298288" >
                 <gating:RectangleGate eventsInside="1"  annoOffsetX="0"  annoOffsetY="0"  tint="#000000"  isTinted="0"  lineWeight="Normal"  userDefined="1"  percentX="0"  percentY="0" >
                   <gating:dimension gating:max="7354.022495642446" >
                    <data-type:fcs-dimension data-type:name="Comp-BL1-A" />
                   </gating:dimension>
                   <gating:dimension gating:max="3035.1199476174925" >
                    <data-type:fcs-dimension data-type:name="Comp-BL2-A" />
                   </gating:dimension>
                 </gating:RectangleGate>
               </Gate>
             </Population>
           </Subpopulations>
         </Population>
       </Subpopulations>
       <Group name="所有样本"  live="1"  role="ws.group.dlog.test"  key=""  synchronized="0"  foreground="#000000"  fontStyle="bold" >
         <Criteria/>
         <BlacklistedSamples>
           <SampleRef sampleID="10" />
           <SampleRef sampleID="9" />
           <SampleRef sampleID="11" />
           <SampleRef sampleID="12" />
         </BlacklistedSamples>
         <SampleRefs>
           <SampleRef sampleID="7" />
           <SampleRef sampleID="8" />
           <SampleRef sampleID="5" />
           <SampleRef sampleID="6" />
           <SampleRef sampleID="1" />
           <SampleRef sampleID="2" />
           <SampleRef sampleID="3" />
           <SampleRef sampleID="4" />
         </SampleRefs>
         <Keywords/>
       </Group>
     </GroupNode>
     <GroupNode name="Compensation"  annotation=""  owningGroup="Compensation"  expanded="1"  sortPriority="10"  count="-1" >
       <Graph smoothing="0"  backColor="#ffffff"  foreColor="#000000"  type="Pseudocolor"  fast="1"  rowCount="0" >
         <Axis dimension="x"  name=""  label=""  auto="auto" />
         <Axis dimension="y"  name=""  label=""  auto="auto" />
         <GraphSettings level="5%"  smoothingHighResolution="1"  contourHighResolution="1"  histogramSmoothingCount="0"  graphResolution="256"  showOutliers="0"  drawLargeDots="0"  dotsToDraw="8000"  tint="le.chartfill.tinted.40"  lineWeight="le.lineweight.normal"  lineStyle="le.linestyle.solid" />
         <GraphEnvironment showGrid="0"  showAxes="tnlTNL"  showGates="1"  showFreqOnPlots="1"  showGateNameOnPlots="1"  showMedians="0"  showUncomped="0"  addEventParam="0"  lastYAxisName="" >
           <TextTraits font="SansSerif"  size="12"  name="Labels"  style="plain"  color="#000000"  background="#00ffffff"  just="left" />
           <TextTraits font="SansSerif"  size="12"  name="LayoutGates"  style="plain"  color="#000000"  background="#00ffffff"  just="left" />
           <TextTraits font="SansSerif"  size="10"  name="Numbers"  style="plain"  color="#000000"  background="#00ffffff"  just="left" />
           <TextTraits font="SansSerif"  size="10"  name="Legend"  style="plain"  color="#000000"  background="#00ffffff"  just="left" />
           <WindowPosition x="0"  y="0"  width="0"  height="0"  displayed="0"  panelState="" />
         </GraphEnvironment>
       </Graph>
       <Group name="Compensation"  live="1"  role="ws.group.dlog.compensation"  key=""  synchronized="0"  foreground="#ff00ff"  fontStyle="bold" >
         <Criteria>
           <Criterion connector="And"  keyword="$FIL"  function="Contains"  value="comp" />
           <Criterion connector="Or"  keyword="$FIL"  function="Contains"  value="unstained" />
         </Criteria>
         <Keywords/>
       </Group>
     </GroupNode>
   </Groups>
   <SampleList>
     <Sample>
       <DataSet uri="file:/C:/Users/刘剑宇/Desktop/fig/fig8/LJY%20apoptosis_20190909-H9C2_WT-BLANK-DMSO.fcs"  sampleID="1" />
       <transforms:spilloverMatrix prefix="Comp-"  name="Acquisition-defined"  editable="0"  color="#c0c0c0"  version="FlowJo-10.0.7r2"  status="FINALIZED"  transforms:id="b829faa9-4c2b-4ae8-b252-e5e6fca2461b"  suffix="" >
         <data-type:parameters>
           <data-type:parameter data-type:name="BL1-A" />
           <data-type:parameter data-type:name="BL2-A" />
           <data-type:parameter data-type:name="BL1-H" />
           <data-type:parameter data-type:name="BL2-H" />
           <data-type:parameter data-type:name="BL1-W" />
           <data-type:parameter data-type:name="BL2-W" />
         </data-type:parameters>
         <transforms:spillover data-type:parameter="BL1-A" >
           <transforms:coefficient data-type:parameter="BL1-A"  transforms:value="1" />
           <transforms:coefficient data-type:parameter="BL2-A"  transforms:value="0.3534980118" />
           <transforms:coefficient data-type:parameter="BL1-H"  transforms:value="0" />
           <transforms:coefficient data-type:parameter="BL2-H"  transforms:value="0" />
           <transforms:coefficient data-type:parameter="BL1-W"  transforms:value="0" />
           <transforms:coefficient data-type:parameter="BL2-W"  transforms:value="0" />
         </transforms:spillover>
         <transforms:spillover data-type:parameter="BL2-A" >
           <transforms:coefficient data-type:parameter="BL1-A"  transforms:value="0" />
           <transforms:coefficient data-type:parameter="BL2-A"  transforms:value="1" />
           <transforms:coefficient data-type:parameter="BL1-H"  transforms:value="0" />
           <transforms:coefficient data-type:parameter="BL2-H"  transforms:value="0" />
           <transforms:coefficient data-type:parameter="BL1-W"  transforms:value="0" />
           <transforms:coefficient data-type:parameter="BL2-W"  transforms:value="0" />
         </transforms:spillover>
         <transforms:spillover data-type:parameter="BL1-H" >
           <transforms:coefficient data-type:parameter="BL1-A"  transforms:value="0" />
           <transforms:coefficient data-type:parameter="BL2-A"  transforms:value="0" />
           <transforms:coefficient data-type:parameter="BL1-H"  transforms:value="1" />
           <transforms:coefficient data-type:parameter="BL2-H"  transforms:value="0.3534980118" />
           <transforms:coefficient data-type:parameter="BL1-W"  transforms:value="0" />
           <transforms:coefficient data-type:parameter="BL2-W"  transforms:value="0" />
         </transforms:spillover>
         <transforms:spillover data-type:parameter="BL2-H" >
           <transforms:coefficient data-type:parameter="BL1-A"  transforms:value="0" />
           <transforms:coefficient data-type:parameter="BL2-A"  transforms:value="0" />
           <transforms:coefficient data-type:parameter="BL1-H"  transforms:value="0" />
           <transforms:coefficient data-type:parameter="BL2-H"  transforms:value="1" />
           <transforms:coefficient data-type:parameter="BL1-W"  transforms:value="0" />
           <transforms:coefficient data-type:parameter="BL2-W"  transforms:value="0" />
         </transforms:spillover>
         <transforms:spillover data-type:parameter="BL1-W" >
           <transforms:coefficient data-type:parameter="BL1-A"  transforms:value="0" />
           <transforms:coefficient data-type:parameter="BL2-A"  transforms:value="0" />
           <transforms:coefficient data-type:parameter="BL1-H"  transforms:value="0" />
           <transforms:coefficient data-type:parameter="BL2-H"  transforms:value="0" />
           <transforms:coefficient data-type:parameter="BL1-W"  transforms:value="1" />
           <transforms:coefficient data-type:parameter="BL2-W"  transforms:value="0" />
         </transforms:spillover>
         <transforms:spillover data-type:parameter="BL2-W" >
           <transforms:coefficient data-type:parameter="BL1-A"  transforms:value="0" />
           <transforms:coefficient data-type:parameter="BL2-A"  transforms:value="0" />
           <transforms:coefficient data-type:parameter="BL1-H"  transforms:value="0" />
           <transforms:coefficient data-type:parameter="BL2-H"  transforms:value="0" />
           <transforms:coefficient data-type:parameter="BL1-W"  transforms:value="0" />
           <transforms:coefficient data-type:parameter="BL2-W"  transforms:value="1" />
         </transforms:spillover>
       </transforms:spilloverMatrix>
       <Transformations>
         <transforms:linear transforms:minRange="0"  transforms:maxRange="32"  gain="1" >
           <data-type:parameter data-type:name="Time" />
         </transforms:linear>
         <transforms:linear transforms:minRange="0"  transforms:maxRange="1048576"  gain="1" >
           <data-type:parameter data-type:name="FSC-A" />
         </transforms:linear>
         <transforms:linear transforms:minRange="0"  transforms:maxRange="1048576"  gain="1" >
           <data-type:parameter data-type:name="SSC-A" />
         </transforms:linear>
         <transforms:log transforms:offset="100"  transforms:decades="3.5205999133" >
           <data-type:parameter data-type:name="BL1-A" />
         </transforms:log>
         <transforms:log transforms:offset="3.1622776602"  transforms:decades="4.5205999133" >
           <data-type:parameter data-type:name="BL2-A" />
         </transforms:log>
         <transforms:linear transforms:minRange="0"  transforms:maxRange="1048576"  gain="1" >
           <data-type:parameter data-type:name="FSC-H" />
         </transforms:linear>
         <transforms:linear transforms:minRange="0"  transforms:maxRange="1048576"  gain="1" >
           <data-type:parameter data-type:name="SSC-H" />
         </transforms:linear>
         <transforms:log transforms:offset="1"  transforms:decades="6.0205999133" >
           <data-type:parameter data-type:name="BL1-H" />
         </transforms:log>
         <transforms:log transforms:offset="1"  transforms:decades="6.0205999133" >
           <data-type:parameter data-type:name="BL2-H" />
         </transforms:log>
         <transforms:linear transforms:minRange="0"  transforms:maxRange="1024"  gain="1" >
           <data-type:parameter data-type:name="FSC-W" />
         </transforms:linear>
         <transforms:linear transforms:minRange="0"  transforms:maxRange="1024"  gain="1" >
           <data-type:parameter data-type:name="SSC-W" />
         </transforms:linear>
         <transforms:log transforms:offset="1"  transforms:decades="3.0102999566" >
           <data-type:parameter data-type:name="BL1-W" />
         </transforms:log>
         <transforms:log transforms:offset="1"  transforms:decades="3.0102999566" >
           <data-type:parameter data-type:name="BL2-W" />
         </transforms:log>
         <transforms:log transforms:offset="100"  transforms:decades="3.5205999133" >
           <data-type:parameter data-type:name="Comp-BL1-A" />
         </transforms:log>
         <transforms:log transforms:offset="3.1622776602"  transforms:decades="4.5205999133" >
           <data-type:parameter data-type:name="Comp-BL2-A" />
         </transforms:log>
         <transforms:log transforms:offset="1"  transforms:decades="6.0205999133" >
           <data-type:parameter data-type:name="Comp-BL1-H" />
         </transforms:log>
         <transforms:log transforms:offset="1"  transforms:decades="6.0205999133" >
           <data-type:parameter data-type:name="Comp-BL2-H" />
         </transforms:log>
         <transforms:log transforms:offset="1"  transforms:decades="3.0102999566" >
           <data-type:parameter data-type:name="Comp-BL1-W" />
         </transforms:log>
         <transforms:log transforms:offset="1"  transforms:decades="3.0102999566" >
           <data-type:parameter data-type:name="Comp-BL2-W" />
         </transforms:log>
       </Transformations>
       <Keywords>
         <Keyword name="$ENDANALYSIS"  value="000000000000" />
         <Keyword name="$BEGINANALYSIS"  value="000000000000" />
         <Keyword name="$ENDSTEXT"  value="000000000000" />
         <Keyword name="$BEGINSTEXT"  value="000000000000" />
         <Keyword name="$NEXTDATA"  value="000000000000" />
         <Keyword name="$ENDDATA"  value="000000528191" />
         <Keyword name="$BEGINDATA"  value="000000008192" />
         <Keyword name="$VOL"  value="8000" />
         <Keyword name="$TOT"  value="10000" />
         <Keyword name="$TIMESTEP"  value="0.001" />
         <Keyword name="$SYS"  value="OPTIXE2 Microsoft Windows 7 Professional " />
         <Keyword name="$SRC"  value="NA" />
         <Keyword name="$SPILLOVER"  value="6,BL1-A,BL2-A,BL1-H,BL2-H,BL1-W,BL2-W,1.000000,0.353498,0.000000,0.000000,0.000000,0.000000,0.000000,1.000000,0.000000,0.000000,0.000000,0.000000,0.000000,0.000000,1.000000,0.353498,0.000000,0.000000,0.000000,0.000000,0.000000,1.000000,0.000000,0.000000,0.000000,0.000000,0.000000,0.000000,1.000000,0.000000,0.000000,0.000000,0.000000,0.000000,0.000000,1.000000" />
         <Keyword name="$SMNO"  value="20190909-H9C2" />
         <Keyword name="$PROJ"  value="LJY apoptosis" />
         <Keyword name="$PLATENAME"  value="NA" />
         <Keyword name="$PLATEID"  value="NA" />
         <Keyword name="$PAR"  value="13" />
         <Keyword name="$P9V"  value="320" />
         <Keyword name="$P9S"  value="PI-R-PE-H" />
         <Keyword name="$P9R"  value="1048576" />
         <Keyword name="$P9N"  value="BL2-H" />
         <Keyword name="$P9L"  value="488" />
         <Keyword name="$P9F"  value="574_26" />
         <Keyword name="$P9E"  value="0,0" />
         <Keyword name="$P9B"  value="32" />
         <Keyword name="$P8V"  value="300" />
         <Keyword name="$P8S"  value="Ann-V-FITC-H" />
         <Keyword name="$P8R"  value="1048576" />
         <Keyword name="$P8N"  value="BL1-H" />
         <Keyword name="$P8L"  value="488" />
         <Keyword name="$P8F"  value="530_30" />
         <Keyword name="$P8E"  value="0,0" />
         <Keyword name="$P8B"  value="32" />
         <Keyword name="$P7V"  value="300" />
         <Keyword name="$P7S"  value="SSC-H" />
         <Keyword name="$P7R"  value="1048576" />
         <Keyword name="$P7N"  value="SSC-H" />
         <Keyword name="$P7L"  value="488" />
         <Keyword name="$P7F"  value="488_10" />
         <Keyword name="$P7E"  value="0,0" />
         <Keyword name="$P7B"  value="32" />
         <Keyword name="$P6V"  value="120" />
         <Keyword name="$P6S"  value="FSC-H" />
         <Keyword name="$P6R"  value="1048576" />
         <Keyword name="$P6N"  value="FSC-H" />
         <Keyword name="$P6L"  value="488" />
         <Keyword name="$P6F"  value="NA" />
         <Keyword name="$P6E"  value="0,0" />
         <Keyword name="$P6B"  value="32" />
         <Keyword name="$P5V"  value="320" />
         <Keyword name="$P5S"  value="PI-R-PE-A" />
         <Keyword name="$P5R"  value="1048576" />
         <Keyword name="$P5N"  value="BL2-A" />
         <Keyword name="$P5L"  value="488" />
         <Keyword name="$P5F"  value="574_26" />
         <Keyword name="$P5E"  value="0,0" />
         <Keyword name="$P5B"  value="32" />
         <Keyword name="$P4V"  value="300" />
         <Keyword name="$P4S"  value="Ann-V-FITC-A" />
         <Keyword name="$P4R"  value="1048576" />
         <Keyword name="$P4N"  value="BL1-A" />
         <Keyword name="$P4L"  value="488" />
         <Keyword name="$P4F"  value="530_30" />
         <Keyword name="$P4E"  value="0,0" />
         <Keyword name="$P4B"  value="32" />
         <Keyword name="$P3V"  value="300" />
         <Keyword name="$P3S"  value="SSC-A" />
         <Keyword name="$P3R"  value="1048576" />
         <Keyword name="$P3N"  value="SSC-A" />
         <Keyword name="$P3L"  value="488" />
         <Keyword name="$P3F"  value="488_10" />
         <Keyword name="$P3E"  value="0,0" />
         <Keyword name="$P3B"  value="32" />
         <Keyword name="$P2V"  value="120" />
         <Keyword name="$P2S"  value="FSC-A" />
         <Keyword name="$P2R"  value="1048576" />
         <Keyword name="$P2N"  value="FSC-A" />
         <Keyword name="$P2L"  value="488" />
         <Keyword name="$P2F"  value="NA" />
         <Keyword name="$P2E"  value="0,0" />
         <Keyword name="$P2B"  value="32" />
         <Keyword name="$P1V"  value="NA" />
         <Keyword name="$P1S"  value="Time" />
         <Keyword name="$P1R"  value="64" />
         <Keyword name="$P1N"  value="Time" />
         <Keyword name="$P1L"  value="NA" />
         <Keyword name="$P1F"  value="NA" />
         <Keyword name="$P1E"  value="0,0" />
         <Keyword name="$P1B"  value="32" />
         <Keyword name="$P13V"  value="320" />
         <Keyword name="$P13S"  value="PI-R-PE-W" />
         <Keyword name="$P13R"  value="1024" />
         <Keyword name="$P13N"  value="BL2-W" />
         <Keyword name="$P13L"  value="488" />
         <Keyword name="$P13F"  value="574_26" />
         <Keyword name="$P13E"  value="0,0" />
         <Keyword name="$P13B"  value="32" />
         <Keyword name="$P12V"  value="300" />
         <Keyword name="$P12S"  value="Ann-V-FITC-W" />
         <Keyword name="$P12R"  value="1024" />
         <Keyword name="$P12N"  value="BL1-W" />
         <Keyword name="$P12L"  value="488" />
         <Keyword name="$P12F"  value="530_30" />
         <Keyword name="$P12E"  value="0,0" />
         <Keyword name="$P12B"  value="32" />
         <Keyword name="$P11V"  value="300" />
         <Keyword name="$P11S"  value="SSC-W" />
         <Keyword name="$P11R"  value="1024" />
         <Keyword name="$P11N"  value="SSC-W" />
         <Keyword name="$P11L"  value="488" />
         <Keyword name="$P11F"  value="488_10" />
         <Keyword name="$P11E"  value="0,0" />
         <Keyword name="$P11B"  value="32" />
         <Keyword name="$P10V"  value="120" />
         <Keyword name="$P10S"  value="FSC-W" />
         <Keyword name="$P10R"  value="1024" />
         <Keyword name="$P10N"  value="FSC-W" />
         <Keyword name="$P10L"  value="488" />
         <Keyword name="$P10F"  value="NA" />
         <Keyword name="$P10E"  value="0,0" />
         <Keyword name="$P10B"  value="32" />
         <Keyword name="$ORIGINALITY"  value="NonDataModified" />
         <Keyword name="$OP"  value="admin default" />
         <Keyword name="$MODE"  value="L" />
         <Keyword name="$LOST"  value="0" />
         <Keyword name="$LAST_MODIFIER"  value="admin" />
         <Keyword name="$LAST_MODIFIED"  value="13-Jun-2021 16:59:33" />
         <Keyword name="$INST"  value="NA" />
         <Keyword name="$FIL"  value="WT-BLANK-DMSO.fcs" />
         <Keyword name="$EXP"  value="NA" />
         <Keyword name="$ETIM"  value="10:43:12" />
         <Keyword name="$DATE"  value="01-Aug-2020" />
         <Keyword name="$DATATYPE"  value="F" />
         <Keyword name="$CYTSN"  value="AFC2_INVALID_SERIAL" />
         <Keyword name="$CYT"  value="4486516 Attune NxT Acoustic Focusing Cytometer (Lasers: BRXX)" />
         <Keyword name="$COM"  value="NA" />
         <Keyword name="$CELLS"  value="NA" />
         <Keyword name="$BYTEORD"  value="1,2,3,4" />
         <Keyword name="$BTIM"  value="10:42:34" />
         <Keyword name="#WINEXT"  value="0" />
         <Keyword name="#WIDTHTHRESHOLD"  value="1000" />
         <Keyword name="#TR1"  value="OR_FSC,25000" />
         <Keyword name="#PTRESULT"  value="Pass" />
         <Keyword name="#PTDATE"  value="08-Aug-2019" />
         <Keyword name="#P9Target"  value="PI" />
         <Keyword name="#P9Label"  value="R-PE" />
         <Keyword name="#P8Target"  value="Ann-V" />
         <Keyword name="#P8Label"  value="FITC" />
         <Keyword name="#P5Target"  value="PI" />
         <Keyword name="#P5Label"  value="R-PE" />
         <Keyword name="#P4Target"  value="Ann-V" />
         <Keyword name="#P4Label"  value="FITC" />
         <Keyword name="#P1Target"  value="NA" />
         <Keyword name="#P1Label"  value="NA" />
         <Keyword name="#P13Target"  value="PI" />
         <Keyword name="#P13Label"  value="R-PE" />
         <Keyword name="#P12Target"  value="Ann-V" />
         <Keyword name="#P12Label"  value="FITC" />
         <Keyword name="#LASERCONFIG"  value="BR" />
         <Keyword name="#LASER2DELAY"  value="1500" />
         <Keyword name="#LASER2COLOR"  value="Red" />
         <Keyword name="#LASER2ASF"  value="1.08" />
         <Keyword name="#LASER1DELAY"  value="1100" />
         <Keyword name="#LASER1COLOR"  value="Blue" />
         <Keyword name="#LASER1ASF"  value="1.05" />
         <Keyword name="#FLOWRATE"  value="12.5" />
         <Keyword name="FJ_FCS_VERSION"  value="3" />
         <Keyword name="$P14N"  value="Comp-BL1-A" />
         <Keyword name="$P14S"  value="Ann-V-FITC-A" />
         <Keyword name="$P14R"  value="331588" />
         <Keyword name="$P15N"  value="Comp-BL2-A" />
         <Keyword name="$P15S"  value="PI-R-PE-A" />
         <Keyword name="$P15R"  value="104857" />
         <Keyword name="$P16N"  value="Comp-BL1-H" />
         <Keyword name="$P16S"  value="Ann-V-FITC-H" />
         <Keyword name="$P16R"  value="1048576" />
         <Keyword name="$P17N"  value="Comp-BL2-H" />
         <Keyword name="$P17S"  value="PI-R-PE-H" />
         <Keyword name="$P17R"  value="1048576" />
         <Keyword name="$P18N"  value="Comp-BL1-W" />
         <Keyword name="$P18S"  value="Ann-V-FITC-W" />
         <Keyword name="$P18R"  value="1023" />
         <Keyword name="$P19N"  value="Comp-BL2-W" />
         <Keyword name="$P19S"  value="PI-R-PE-W" />
         <Keyword name="$P19R"  value="1023" />
         <Keyword name="$P1G"  value="1.0" />
       </Keywords>
       <SampleNode name="WT-BLANK-DMSO.fcs"  annotation=""  owningGroup=""  expanded="1"  sortPriority="10"  count="10000"  sampleID="1" >
         <Graph smoothing="0"  backColor="#ffffff"  foreColor="#000000"  type="Pseudocolor"  fast="1"  rowCount="10000" >
           <Axis dimension="x"  name="FSC-A"  label=""  auto="auto" />
           <Axis dimension="y"  name="SSC-A"  label=""  auto="auto" />
           <GraphSettings level="5%"  smoothingHighResolution="1"  contourHighResolution="1"  histogramSmoothingCount="0"  graphResolution="256"  showOutliers="0"  drawLargeDots="0"  dotsToDraw="8000"  tint="le.chartfill.tinted.40"  lineWeight="le.lineweight.normal"  lineStyle="le.linestyle.solid" />
           <GraphEnvironment showGrid="0"  showAxes="tnlTNL"  showGates="1"  showFreqOnPlots="1"  showGateNameOnPlots="1"  showMedians="0"  showUncomped="0"  addEventParam="0"  lastYAxisName="" >
             <TextTraits font="SansSerif"  size="12"  name="Labels"  style="plain"  color="#000000"  background="#00ffffff"  just="left" />
             <TextTraits font="SansSerif"  size="12"  name="LayoutGates"  style="plain"  color="#000000"  background="#00ffffff"  just="left" />
             <TextTraits font="SansSerif"  size="10"  name="Numbers"  style="plain"  color="#000000"  background="#00ffffff"  just="left" />
             <TextTraits font="SansSerif"  size="10"  name="Legend"  style="plain"  color="#000000"  background="#00ffffff"  just="left" />
             <WindowPosition x="936"  y="218"  width="390"  height="520"  displayed="1"  panelState="---" />
           </GraphEnvironment>
         </Graph>
         <Subpopulations>
           <Population name="Lymphocytes"  annotation=""  owningGroup="所有样本"  expanded="1"  sortPriority="10"  count="6745" >
             <Graph smoothing="0"  backColor="#ffffff"  foreColor="#000000"  type="Pseudocolor"  fast="1"  rowCount="10000" >
               <Axis dimension="x"  name="Comp-BL1-A"  label=""  auto="auto" />
               <Axis dimension="y"  name="Comp-BL2-A"  label=""  auto="auto" />
               <GraphSettings level="5%"  smoothingHighResolution="1"  contourHighResolution="1"  histogramSmoothingCount="0"  graphResolution="256"  showOutliers="0"  drawLargeDots="0"  dotsToDraw="8000"  tint="le.chartfill.tinted.40"  lineWeight="le.lineweight.normal"  lineStyle="le.linestyle.solid" />
               <GraphEnvironment showGrid="0"  showAxes="tnlTNL"  showGates="1"  showFreqOnPlots="1"  showGateNameOnPlots="1"  showMedians="0"  showUncomped="0"  addEventParam="0"  lastYAxisName="" >
                 <TextTraits font="SansSerif"  size="12"  name="Labels"  style="plain"  color="#000000"  background="#00ffffff"  just="left" />
                 <TextTraits font="SansSerif"  size="12"  name="LayoutGates"  style="plain"  color="#000000"  background="#00ffffff"  just="left" />
                 <TextTraits font="SansSerif"  size="10"  name="Numbers"  style="plain"  color="#000000"  background="#00ffffff"  just="left" />
                 <TextTraits font="SansSerif"  size="10"  name="Legend"  style="plain"  color="#000000"  background="#00ffffff"  just="left" />
                 <WindowPosition x="454"  y="280"  width="390"  height="520"  displayed="0"  panelState="---" />
               </GraphEnvironment>
             </Graph>
             <Gate gating:id="ID1125757038" >
               <gating:PolygonGate eventsInside="1"  annoOffsetX="0"  annoOffsetY="0"  tint="#000000"  isTinted="0"  lineWeight="Normal"  userDefined="1"  quadId="-1"  gateResolution="256" >
                 <gating:dimension>
                   <data-type:fcs-dimension data-type:name="FSC-A" />
                 </gating:dimension>
                 <gating:dimension>
                   <data-type:fcs-dimension data-type:name="SSC-A" />
                 </gating:dimension>
                 <gating:vertex>
                   <gating:coordinate data-type:value="76835.3103448276" />
                   <gating:coordinate data-type:value="329395.6020942408" />
                 </gating:vertex>
                 <gating:vertex>
                   <gating:coordinate data-type:value="280222.8965517241" />
                   <gating:coordinate data-type:value="32939.5602094241" />
                 </gating:vertex>
                 <gating:vertex>
                   <gating:coordinate data-type:value="1035016.8275862068" />
                   <gating:coordinate data-type:value="175677.6544502618" />
                 </gating:vertex>
                 <gating:vertex>
                   <gating:coordinate data-type:value="1021457.6551724138" />
                   <gating:coordinate data-type:value="1032106.219895288" />
                 </gating:vertex>
                 <gating:vertex>
                   <gating:coordinate data-type:value="230505.9310344828" />
                   <gating:coordinate data-type:value="1015636.4397905759" />
                 </gating:vertex>
               </gating:PolygonGate>
             </Gate>
             <Subpopulations>
               <Population name="Q1: Ann-V-FITC-A- , PI-R-PE-A+"  annotation=""  owningGroup="所有样本"  expanded="1"  sortPriority="10"  count="254" >
                 <Graph smoothing="0"  backColor="#ffffff"  foreColor="#000000"  type="Pseudocolor"  fast="1"  rowCount="10000" >
                   <Axis dimension="x"  name="Comp-BL1-A"  label=""  auto="auto" />
                   <Axis dimension="y"  name="Comp-BL2-A"  label=""  auto="auto" />
                   <GraphSettings level="5%"  smoothingHighResolution="1"  contourHighResolution="1"  histogramSmoothingCount="0"  graphResolution="256"  showOutliers="0"  drawLargeDots="0"  dotsToDraw="8000"  tint="le.chartfill.tinted.40"  lineWeight="le.lineweight.normal"  lineStyle="le.linestyle.solid" />
                   <GraphEnvironment showGrid="0"  showAxes="tnlTNL"  showGates="1"  showFreqOnPlots="1"  showGateNameOnPlots="1"  showMedians="0"  showUncomped="0"  addEventParam="0"  lastYAxisName="" >
                    <TextTraits font="SansSerif"  size="12"  name="Labels"  style="plain"  color="#000000"  background="#00ffffff"  just="left" />
                    <TextTraits font="SansSerif"  size="12"  name="LayoutGates"  style="plain"  color="#000000"  background="#00ffffff"  just="left" />
                    <TextTraits font="SansSerif"  size="10"  name="Numbers"  style="plain"  color="#000000"  background="#00ffffff"  just="left" />
                    <TextTraits font="SansSerif"  size="10"  name="Legend"  style="plain"  color="#000000"  background="#00ffffff"  just="left" />
                    <WindowPosition x="454"  y="280"  width="390"  height="520"  displayed="1"  panelState="---" />
                   </GraphEnvironment>
                 </Graph>
                 <Gate gating:id="ID1267607596"  gating:parent_id="ID1125757038" >
                   <gating:RectangleGate eventsInside="1"  annoOffsetX="0"  annoOffsetY="0"  tint="#000000"  isTinted="0"  lineWeight="Normal"  userDefined="1"  percentX="0"  percentY="0" >
                    <gating:dimension gating:max="7354.022495642446" >
                    <data-type:fcs-dimension data-type:name="Comp-BL1-A" />
                    </gating:dimension>
                    <gating:dimension gating:min="3035.1199476174925" >
                    <data-type:fcs-dimension data-type:name="Comp-BL2-A" />
                    </gating:dimension>
                   </gating:RectangleGate>
                 </Gate>
               </Population>
               <Population name="Q2: Ann-V-FITC-A+ , PI-R-PE-A+"  annotation=""  owningGroup="所有样本"  expanded="1"  sortPriority="10"  count="711" >
                 <Graph smoothing="0"  backColor="#ffffff"  foreColor="#000000"  type="Pseudocolor"  fast="1"  rowCount="10000" >
                   <Axis dimension="x"  name="Comp-BL1-A"  label=""  auto="auto" />
                   <Axis dimension="y"  name="Comp-BL2-A"  label=""  auto="auto" />
                   <GraphSettings level="5%"  smoothingHighResolution="1"  contourHighResolution="1"  histogramSmoothingCount="0"  graphResolution="256"  showOutliers="0"  drawLargeDots="0"  dotsToDraw="8000"  tint="le.chartfill.tinted.40"  lineWeight="le.lineweight.normal"  lineStyle="le.linestyle.solid" />
                   <GraphEnvironment showGrid="0"  showAxes="tnlTNL"  showGates="1"  showFreqOnPlots="1"  showGateNameOnPlots="1"  showMedians="0"  showUncomped="0"  addEventParam="0"  lastYAxisName="" >
                    <TextTraits font="SansSerif"  size="12"  name="Labels"  style="plain"  color="#000000"  background="#00ffffff"  just="left" />
                    <TextTraits font="SansSerif"  size="12"  name="LayoutGates"  style="plain"  color="#000000"  background="#00ffffff"  just="left" />
                    <TextTraits font="SansSerif"  size="10"  name="Numbers"  style="plain"  color="#000000"  background="#00ffffff"  just="left" />
                    <TextTraits font="SansSerif"  size="10"  name="Legend"  style="plain"  color="#000000"  background="#00ffffff"  just="left" />
                    <WindowPosition x="454"  y="280"  width="390"  height="520"  displayed="1"  panelState="---" />
                   </GraphEnvironment>
                 </Graph>
                 <Gate gating:id="ID1643087732"  gating:parent_id="ID1125757038" >
                   <gating:RectangleGate eventsInside="1"  annoOffsetX="0"  annoOffsetY="0"  tint="#000000"  isTinted="0"  lineWeight="Normal"  userDefined="1"  percentX="0"  percentY="0" >
                    <gating:dimension gating:min="7354.022495642446" >
                    <data-type:fcs-dimension data-type:name="Comp-BL1-A" />
                    </gating:dimension>
                    <gating:dimension gating:min="3035.1199476174925" >
                    <data-type:fcs-dimension data-type:name="Comp-BL2-A" />
                    </gating:dimension>
                   </gating:RectangleGate>
                 </Gate>
               </Population>
               <Population name="Q3: Ann-V-FITC-A+ , PI-R-PE-A-"  annotation=""  owningGroup="所有样本"  expanded="1"  sortPriority="10"  count="348" >
                 <Graph smoothing="0"  backColor="#ffffff"  foreColor="#000000"  type="Pseudocolor"  fast="1"  rowCount="10000" >
                   <Axis dimension="x"  name="Comp-BL1-A"  label=""  auto="auto" />
                   <Axis dimension="y"  name="Comp-BL2-A"  label=""  auto="auto" />
                   <GraphSettings level="5%"  smoothingHighResolution="1"  contourHighResolution="1"  histogramSmoothingCount="0"  graphResolution="256"  showOutliers="0"  drawLargeDots="0"  dotsToDraw="8000"  tint="le.chartfill.tinted.40"  lineWeight="le.lineweight.normal"  lineStyle="le.linestyle.solid" />
                   <GraphEnvironment showGrid="0"  showAxes="tnlTNL"  showGates="1"  showFreqOnPlots="1"  showGateNameOnPlots="1"  showMedians="0"  showUncomped="0"  addEventParam="0"  lastYAxisName="" >
                    <TextTraits font="SansSerif"  size="12"  name="Labels"  style="plain"  color="#000000"  background="#00ffffff"  just="left" />
                    <TextTraits font="SansSerif"  size="12"  name="LayoutGates"  style="plain"  color="#000000"  background="#00ffffff"  just="left" />
                    <TextTraits font="SansSerif"  size="10"  name="Numbers"  style="plain"  color="#000000"  background="#00ffffff"  just="left" />
                    <TextTraits font="SansSerif"  size="10"  name="Legend"  style="plain"  color="#000000"  background="#00ffffff"  just="left" />
                    <WindowPosition x="454"  y="280"  width="390"  height="520"  displayed="1"  panelState="---" />
                   </GraphEnvironment>
                 </Graph>
                 <Gate gating:id="ID883294951"  gating:parent_id="ID1125757038" >
                   <gating:RectangleGate eventsInside="1"  annoOffsetX="0"  annoOffsetY="0"  tint="#000000"  isTinted="0"  lineWeight="Normal"  userDefined="1"  percentX="0"  percentY="0" >
                    <gating:dimension gating:min="7354.022495642446" >
                    <data-type:fcs-dimension data-type:name="Comp-BL1-A" />
                    </gating:dimension>
                    <gating:dimension gating:max="3035.1199476174925" >
                    <data-type:fcs-dimension data-type:name="Comp-BL2-A" />
                    </gating:dimension>
                   </gating:RectangleGate>
                 </Gate>
               </Population>
               <Population name="Q4: Ann-V-FITC-A- , PI-R-PE-A-"  annotation=""  owningGroup="所有样本"  expanded="1"  sortPriority="10"  count="5432" >
                 <Graph smoothing="0"  backColor="#ffffff"  foreColor="#000000"  type="Pseudocolor"  fast="1"  rowCount="10000" >
                   <Axis dimension="x"  name="Comp-BL1-A"  label=""  auto="auto" />
                   <Axis dimension="y"  name="Comp-BL2-A"  label=""  auto="auto" />
                   <GraphSettings level="5%"  smoothingHighResolution="1"  contourHighResolution="1"  histogramSmoothingCount="0"  graphResolution="256"  showOutliers="0"  drawLargeDots="0"  dotsToDraw="8000"  tint="le.chartfill.tinted.40"  lineWeight="le.lineweight.normal"  lineStyle="le.linestyle.solid" />
                   <GraphEnvironment showGrid="0"  showAxes="tnlTNL"  showGates="1"  showFreqOnPlots="1"  showGateNameOnPlots="1"  showMedians="0"  showUncomped="0"  addEventParam="0"  lastYAxisName="" >
                    <TextTraits font="SansSerif"  size="12"  name="Labels"  style="plain"  color="#000000"  background="#00ffffff"  just="left" />
                    <TextTraits font="SansSerif"  size="12"  name="LayoutGates"  style="plain"  color="#000000"  background="#00ffffff"  just="left" />
                    <TextTraits font="SansSerif"  size="10"  name="Numbers"  style="plain"  color="#000000"  background="#00ffffff"  just="left" />
                    <TextTraits font="SansSerif"  size="10"  name="Legend"  style="plain"  color="#000000"  background="#00ffffff"  just="left" />
                    <WindowPosition x="454"  y="280"  width="390"  height="520"  displayed="1"  panelState="---" />
                   </GraphEnvironment>
                 </Graph>
                 <Gate gating:id="ID2131273393"  gating:parent_id="ID1125757038" >
                   <gating:RectangleGate eventsInside="1"  annoOffsetX="0"  annoOffsetY="0"  tint="#000000"  isTinted="0"  lineWeight="Normal"  userDefined="1"  percentX="0"  percentY="0" >
                    <gating:dimension gating:max="7354.022495642446" >
                    <data-type:fcs-dimension data-type:name="Comp-BL1-A" />
                    </gating:dimension>
                    <gating:dimension gating:max="3035.1199476174925" >
                    <data-type:fcs-dimension data-type:name="Comp-BL2-A" />
                    </gating:dimension>
                   </gating:RectangleGate>
                 </Gate>
               </Population>
             </Subpopulations>
           </Population>
         </Subpopulations>
       </SampleNode>
     </Sample>
     <Sample>
       <DataSet uri="file:/E:/学习/万事开头难/HK%20and%20MI%20paper/Frontiers%20in%20Pharmacology/original%20source%20data2/fig8/A/KO-Blank-DMSO-A.fcs"  sampleID="7" />
       <transforms:spilloverMatrix prefix="Comp-"  name="Acquisition-defined"  editable="0"  color="#c0c0c0"  version="FlowJo-10.0.7r2"  status="FINALIZED"  transforms:id="b829faa9-4c2b-4ae8-b252-e5e6fca2461b"  suffix="" >
         <data-type:parameters>
           <data-type:parameter data-type:name="BL1-A" />
           <data-type:parameter data-type:name="BL2-A" />
           <data-type:parameter data-type:name="BL1-H" />
           <data-type:parameter data-type:name="BL2-H" />
           <data-type:parameter data-type:name="BL1-W" />
           <data-type:parameter data-type:name="BL2-W" />
         </data-type:parameters>
         <transforms:spillover data-type:parameter="BL1-A" >
           <transforms:coefficient data-type:parameter="BL1-A"  transforms:value="1" />
           <transforms:coefficient data-type:parameter="BL2-A"  transforms:value="0.3534980118" />
           <transforms:coefficient data-type:parameter="BL1-H"  transforms:value="0" />
           <transforms:coefficient data-type:parameter="BL2-H"  transforms:value="0" />
           <transforms:coefficient data-type:parameter="BL1-W"  transforms:value="0" />
           <transforms:coefficient data-type:parameter="BL2-W"  transforms:value="0" />
         </transforms:spillover>
         <transforms:spillover data-type:parameter="BL2-A" >
           <transforms:coefficient data-type:parameter="BL1-A"  transforms:value="0" />
           <transforms:coefficient data-type:parameter="BL2-A"  transforms:value="1" />
           <transforms:coefficient data-type:parameter="BL1-H"  transforms:value="0" />
           <transforms:coefficient data-type:parameter="BL2-H"  transforms:value="0" />
           <transforms:coefficient data-type:parameter="BL1-W"  transforms:value="0" />
           <transforms:coefficient data-type:parameter="BL2-W"  transforms:value="0" />
         </transforms:spillover>
         <transforms:spillover data-type:parameter="BL1-H" >
           <transforms:coefficient data-type:parameter="BL1-A"  transforms:value="0" />
           <transforms:coefficient data-type:parameter="BL2-A"  transforms:value="0" />
           <transforms:coefficient data-type:parameter="BL1-H"  transforms:value="1" />
           <transforms:coefficient data-type:parameter="BL2-H"  transforms:value="0.3534980118" />
           <transforms:coefficient data-type:parameter="BL1-W"  transforms:value="0" />
           <transforms:coefficient data-type:parameter="BL2-W"  transforms:value="0" />
         </transforms:spillover>
         <transforms:spillover data-type:parameter="BL2-H" >
           <transforms:coefficient data-type:parameter="BL1-A"  transforms:value="0" />
           <transforms:coefficient data-type:parameter="BL2-A"  transforms:value="0" />
           <transforms:coefficient data-type:parameter="BL1-H"  transforms:value="0" />
           <transforms:coefficient data-type:parameter="BL2-H"  transforms:value="1" />
           <transforms:coefficient data-type:parameter="BL1-W"  transforms:value="0" />
           <transforms:coefficient data-type:parameter="BL2-W"  transforms:value="0" />
         </transforms:spillover>
         <transforms:spillover data-type:parameter="BL1-W" >
           <transforms:coefficient data-type:parameter="BL1-A"  transforms:value="0" />
           <transforms:coefficient data-type:parameter="BL2-A"  transforms:value="0" />
           <transforms:coefficient data-type:parameter="BL1-H"  transforms:value="0" />
           <transforms:coefficient data-type:parameter="BL2-H"  transforms:value="0" />
           <transforms:coefficient data-type:parameter="BL1-W"  transforms:value="1" />
           <transforms:coefficient data-type:parameter="BL2-W"  transforms:value="0" />
         </transforms:spillover>
         <transforms:spillover data-type:parameter="BL2-W" >
           <transforms:coefficient data-type:parameter="BL1-A"  transforms:value="0" />
           <transforms:coefficient data-type:parameter="BL2-A"  transforms:value="0" />
           <transforms:coefficient data-type:parameter="BL1-H"  transforms:value="0" />
           <transforms:coefficient data-type:parameter="BL2-H"  transforms:value="0" />
           <transforms:coefficient data-type:parameter="BL1-W"  transforms:value="0" />
           <transforms:coefficient data-type:parameter="BL2-W"  transforms:value="1" />
         </transforms:spillover>
       </transforms:spilloverMatrix>
       <Transformations>
         <transforms:linear transforms:minRange="0"  transforms:maxRange="32"  gain="1" >
           <data-type:parameter data-type:name="Time" />
         </transforms:linear>
         <transforms:linear transforms:minRange="0"  transforms:maxRange="1048576"  gain="1" >
           <data-type:parameter data-type:name="FSC-A" />
         </transforms:linear>
         <transforms:linear transforms:minRange="0"  transforms:maxRange="1048576"  gain="1" >
           <data-type:parameter data-type:name="SSC-A" />
         </transforms:linear>
         <transforms:log transforms:offset="100"  transforms:decades="3.5205999133" >
           <data-type:parameter data-type:name="BL1-A" />
         </transforms:log>
         <transforms:log transforms:offset="3.1622776602"  transforms:decades="4.5205999133" >
           <data-type:parameter data-type:name="BL2-A" />
         </transforms:log>
         <transforms:linear transforms:minRange="0"  transforms:maxRange="1048576"  gain="1" >
           <data-type:parameter data-type:name="FSC-H" />
         </transforms:linear>
         <transforms:linear transforms:minRange="0"  transforms:maxRange="1048576"  gain="1" >
           <data-type:parameter data-type:name="SSC-H" />
         </transforms:linear>
         <transforms:log transforms:offset="1"  transforms:decades="6.0205999133" >
           <data-type:parameter data-type:name="BL1-H" />
         </transforms:log>
         <transforms:log transforms:offset="1"  transforms:decades="6.0205999133" >
           <data-type:parameter data-type:name="BL2-H" />
         </transforms:log>
         <transforms:linear transforms:minRange="0"  transforms:maxRange="1024"  gain="1" >
           <data-type:parameter data-type:name="FSC-W" />
         </transforms:linear>
         <transforms:linear transforms:minRange="0"  transforms:maxRange="1024"  gain="1" >
           <data-type:parameter data-type:name="SSC-W" />
         </transforms:linear>
         <transforms:log transforms:offset="1"  transforms:decades="3.0102999566" >
           <data-type:parameter data-type:name="BL1-W" />
         </transforms:log>
         <transforms:log transforms:offset="1"  transforms:decades="3.0102999566" >
           <data-type:parameter data-type:name="BL2-W" />
         </transforms:log>
         <transforms:log transforms:offset="100"  transforms:decades="3.5205999133" >
           <data-type:parameter data-type:name="Comp-BL1-A" />
         </transforms:log>
         <transforms:log transforms:offset="3.1622776602"  transforms:decades="4.5205999133" >
           <data-type:parameter data-type:name="Comp-BL2-A" />
         </transforms:log>
         <transforms:log transforms:offset="1"  transforms:decades="6.0205999133" >
           <data-type:parameter data-type:name="Comp-BL1-H" />
         </transforms:log>
         <transforms:log transforms:offset="1"  transforms:decades="6.0205999133" >
           <data-type:parameter data-type:name="Comp-BL2-H" />
         </transforms:log>
         <transforms:log transforms:offset="1"  transforms:decades="3.0102999566" >
           <data-type:parameter data-type:name="Comp-BL1-W" />
         </transforms:log>
         <transforms:log transforms:offset="1"  transforms:decades="3.0102999566" >
           <data-type:parameter data-type:name="Comp-BL2-W" />
         </transforms:log>
       </Transformations>
       <Keywords>
         <Keyword name="$ENDANALYSIS"  value="000000000000" />
         <Keyword name="$BEGINANALYSIS"  value="000000000000" />
         <Keyword name="$ENDSTEXT"  value="000000000000" />
         <Keyword name="$BEGINSTEXT"  value="000000000000" />
         <Keyword name="$NEXTDATA"  value="000000000000" />
         <Keyword name="$ENDDATA"  value="000000528191" />
         <Keyword name="$BEGINDATA"  value="000000008192" />
         <Keyword name="$VOL"  value="10000" />
         <Keyword name="$TOT"  value="10000" />
         <Keyword name="$TIMESTEP"  value="0.001" />
         <Keyword name="$SYS"  value="OPTIXE2 Microsoft Windows 7 Professional " />
         <Keyword name="$SRC"  value="NA" />
         <Keyword name="$SPILLOVER"  value="6,BL1-A,BL2-A,BL1-H,BL2-H,BL1-W,BL2-W,1.000000,0.353498,0.000000,0.000000,0.000000,0.000000,0.000000,1.000000,0.000000,0.000000,0.000000,0.000000,0.000000,0.000000,1.000000,0.353498,0.000000,0.000000,0.000000,0.000000,0.000000,1.000000,0.000000,0.000000,0.000000,0.000000,0.000000,0.000000,1.000000,0.000000,0.000000,0.000000,0.000000,0.000000,0.000000,1.000000" />
         <Keyword name="$SMNO"  value="20190909-H9C2" />
         <Keyword name="$PROJ"  value="LJY apoptosis" />
         <Keyword name="$PLATENAME"  value="NA" />
         <Keyword name="$PLATEID"  value="NA" />
         <Keyword name="$PAR"  value="13" />
         <Keyword name="$P9V"  value="320" />
         <Keyword name="$P9S"  value="PI-R-PE-H" />
         <Keyword name="$P9R"  value="1048576" />
         <Keyword name="$P9N"  value="BL2-H" />
         <Keyword name="$P9L"  value="488" />
         <Keyword name="$P9F"  value="574_26" />
         <Keyword name="$P9E"  value="0,0" />
         <Keyword name="$P9B"  value="32" />
         <Keyword name="$P8V"  value="300" />
         <Keyword name="$P8S"  value="Ann-V-FITC-H" />
         <Keyword name="$P8R"  value="1048576" />
         <Keyword name="$P8N"  value="BL1-H" />
         <Keyword name="$P8L"  value="488" />
         <Keyword name="$P8F"  value="530_30" />
         <Keyword name="$P8E"  value="0,0" />
         <Keyword name="$P8B"  value="32" />
         <Keyword name="$P7V"  value="300" />
         <Keyword name="$P7S"  value="SSC-H" />
         <Keyword name="$P7R"  value="1048576" />
         <Keyword name="$P7N"  value="SSC-H" />
         <Keyword name="$P7L"  value="488" />
         <Keyword name="$P7F"  value="488_10" />
         <Keyword name="$P7E"  value="0,0" />
         <Keyword name="$P7B"  value="32" />
         <Keyword name="$P6V"  value="120" />
         <Keyword name="$P6S"  value="FSC-H" />
         <Keyword name="$P6R"  value="1048576" />
         <Keyword name="$P6N"  value="FSC-H" />
         <Keyword name="$P6L"  value="488" />
         <Keyword name="$P6F"  value="NA" />
         <Keyword name="$P6E"  value="0,0" />
         <Keyword name="$P6B"  value="32" />
         <Keyword name="$P5V"  value="320" />
         <Keyword name="$P5S"  value="PI-R-PE-A" />
         <Keyword name="$P5R"  value="1048576" />
         <Keyword name="$P5N"  value="BL2-A" />
         <Keyword name="$P5L"  value="488" />
         <Keyword name="$P5F"  value="574_26" />
         <Keyword name="$P5E"  value="0,0" />
         <Keyword name="$P5B"  value="32" />
         <Keyword name="$P4V"  value="300" />
         <Keyword name="$P4S"  value="Ann-V-FITC-A" />
         <Keyword name="$P4R"  value="1048576" />
         <Keyword name="$P4N"  value="BL1-A" />
         <Keyword name="$P4L"  value="488" />
         <Keyword name="$P4F"  value="530_30" />
         <Keyword name="$P4E"  value="0,0" />
         <Keyword name="$P4B"  value="32" />
         <Keyword name="$P3V"  value="300" />
         <Keyword name="$P3S"  value="SSC-A" />
         <Keyword name="$P3R"  value="1048576" />
         <Keyword name="$P3N"  value="SSC-A" />
         <Keyword name="$P3L"  value="488" />
         <Keyword name="$P3F"  value="488_10" />
         <Keyword name="$P3E"  value="0,0" />
         <Keyword name="$P3B"  value="32" />
         <Keyword name="$P2V"  value="120" />
         <Keyword name="$P2S"  value="FSC-A" />
         <Keyword name="$P2R"  value="1048576" />
         <Keyword name="$P2N"  value="FSC-A" />
         <Keyword name="$P2L"  value="488" />
         <Keyword name="$P2F"  value="NA" />
         <Keyword name="$P2E"  value="0,0" />
         <Keyword name="$P2B"  value="32" />
         <Keyword name="$P1V"  value="NA" />
         <Keyword name="$P1S"  value="Time" />
         <Keyword name="$P1R"  value="32" />
         <Keyword name="$P1N"  value="Time" />
         <Keyword name="$P1L"  value="NA" />
         <Keyword name="$P1F"  value="NA" />
         <Keyword name="$P1E"  value="0,0" />
         <Keyword name="$P1B"  value="32" />
         <Keyword name="$P13V"  value="320" />
         <Keyword name="$P13S"  value="PI-R-PE-W" />
         <Keyword name="$P13R"  value="1024" />
         <Keyword name="$P13N"  value="BL2-W" />
         <Keyword name="$P13L"  value="488" />
         <Keyword name="$P13F"  value="574_26" />
         <Keyword name="$P13E"  value="0,0" />
         <Keyword name="$P13B"  value="32" />
         <Keyword name="$P12V"  value="300" />
         <Keyword name="$P12S"  value="Ann-V-FITC-W" />
         <Keyword name="$P12R"  value="1024" />
         <Keyword name="$P12N"  value="BL1-W" />
         <Keyword name="$P12L"  value="488" />
         <Keyword name="$P12F"  value="530_30" />
         <Keyword name="$P12E"  value="0,0" />
         <Keyword name="$P12B"  value="32" />
         <Keyword name="$P11V"  value="300" />
         <Keyword name="$P11S"  value="SSC-W" />
         <Keyword name="$P11R"  value="1024" />
         <Keyword name="$P11N"  value="SSC-W" />
         <Keyword name="$P11L"  value="488" />
         <Keyword name="$P11F"  value="488_10" />
         <Keyword name="$P11E"  value="0,0" />
         <Keyword name="$P11B"  value="32" />
         <Keyword name="$P10V"  value="120" />
         <Keyword name="$P10S"  value="FSC-W" />
         <Keyword name="$P10R"  value="1024" />
         <Keyword name="$P10N"  value="FSC-W" />
         <Keyword name="$P10L"  value="488" />
         <Keyword name="$P10F"  value="NA" />
         <Keyword name="$P10E"  value="0,0" />
         <Keyword name="$P10B"  value="32" />
         <Keyword name="$ORIGINALITY"  value="NonDataModified" />
         <Keyword name="$OP"  value="admin default" />
         <Keyword name="$MODE"  value="L" />
         <Keyword name="$LOST"  value="0" />
         <Keyword name="$LAST_MODIFIER"  value="admin" />
         <Keyword name="$LAST_MODIFIED"  value="20-Sep-2021 12:30:24" />
         <Keyword name="$INST"  value="NA" />
         <Keyword name="$FIL"  value="KO-Blank-DMSO-A.fcs" />
         <Keyword name="$EXP"  value="NA" />
         <Keyword name="$ETIM"  value="10:25:49" />
         <Keyword name="$DATE"  value="11-Aug-2020" />
         <Keyword name="$DATATYPE"  value="F" />
         <Keyword name="$CYTSN"  value="AFC2_INVALID_SERIAL" />
         <Keyword name="$CYT"  value="4486516 Attune NxT Acoustic Focusing Cytometer (Lasers: BRXX)" />
         <Keyword name="$COM"  value="NA" />
         <Keyword name="$CELLS"  value="NA" />
         <Keyword name="$BYTEORD"  value="1,2,3,4" />
         <Keyword name="$BTIM"  value="10:25:26" />
         <Keyword name="#WINEXT"  value="0" />
         <Keyword name="#WIDTHTHRESHOLD"  value="1000" />
         <Keyword name="#TR1"  value="OR_FSC,25000" />
         <Keyword name="#PTRESULT"  value="Pass" />
         <Keyword name="#PTDATE"  value="08-Aug-2019" />
         <Keyword name="#P9Target"  value="PI" />
         <Keyword name="#P9Label"  value="R-PE" />
         <Keyword name="#P8Target"  value="Ann-V" />
         <Keyword name="#P8Label"  value="FITC" />
         <Keyword name="#P5Target"  value="PI" />
         <Keyword name="#P5Label"  value="R-PE" />
         <Keyword name="#P4Target"  value="Ann-V" />
         <Keyword name="#P4Label"  value="FITC" />
         <Keyword name="#P1Target"  value="NA" />
         <Keyword name="#P1Label"  value="NA" />
         <Keyword name="#P13Target"  value="PI" />
         <Keyword name="#P13Label"  value="R-PE" />
         <Keyword name="#P12Target"  value="Ann-V" />
         <Keyword name="#P12Label"  value="FITC" />
         <Keyword name="#LASERCONFIG"  value="BR" />
         <Keyword name="#LASER2DELAY"  value="1500" />
         <Keyword name="#LASER2COLOR"  value="Red" />
         <Keyword name="#LASER2ASF"  value="1.08" />
         <Keyword name="#LASER1DELAY"  value="1100" />
         <Keyword name="#LASER1COLOR"  value="Blue" />
         <Keyword name="#LASER1ASF"  value="1.05" />
         <Keyword name="#FLOWRATE"  value="25" />
         <Keyword name="FJ_FCS_VERSION"  value="3" />
         <Keyword name="$P14N"  value="Comp-BL1-A" />
         <Keyword name="$P14S"  value="Ann-V-FITC-A" />
         <Keyword name="$P14R"  value="331588" />
         <Keyword name="$P15N"  value="Comp-BL2-A" />
         <Keyword name="$P15S"  value="PI-R-PE-A" />
         <Keyword name="$P15R"  value="104857" />
         <Keyword name="$P16N"  value="Comp-BL1-H" />
         <Keyword name="$P16S"  value="Ann-V-FITC-H" />
         <Keyword name="$P16R"  value="1048576" />
         <Keyword name="$P17N"  value="Comp-BL2-H" />
         <Keyword name="$P17S"  value="PI-R-PE-H" />
         <Keyword name="$P17R"  value="1048576" />
         <Keyword name="$P18N"  value="Comp-BL1-W" />
         <Keyword name="$P18S"  value="Ann-V-FITC-W" />
         <Keyword name="$P18R"  value="1023" />
         <Keyword name="$P19N"  value="Comp-BL2-W" />
         <Keyword name="$P19S"  value="PI-R-PE-W" />
         <Keyword name="$P19R"  value="1023" />
         <Keyword name="$P1G"  value="1.0" />
       </Keywords>
       <SampleNode name="KO-Blank-DMSO-A.fcs"  annotation=""  owningGroup=""  expanded="1"  sortPriority="10"  count="10000"  sampleID="7" >
         <Graph smoothing="0"  backColor="#ffffff"  foreColor="#000000"  type="Pseudocolor"  fast="1"  rowCount="10000" >
           <Axis dimension="x"  name="FSC-A"  label=""  auto="auto" />
           <Axis dimension="y"  name="SSC-A"  label=""  auto="auto" />
           <GraphSettings level="5%"  smoothingHighResolution="1"  contourHighResolution="1"  histogramSmoothingCount="0"  graphResolution="256"  showOutliers="0"  drawLargeDots="0"  dotsToDraw="8000"  tint="le.chartfill.tinted.40"  lineWeight="le.lineweight.normal"  lineStyle="le.linestyle.solid" />
           <GraphEnvironment showGrid="0"  showAxes="tnlTNL"  showGates="1"  showFreqOnPlots="1"  showGateNameOnPlots="1"  showMedians="0"  showUncomped="0"  addEventParam="0"  lastYAxisName="" >
             <TextTraits font="SansSerif"  size="12"  name="Labels"  style="plain"  color="#000000"  background="#00ffffff"  just="left" />
             <TextTraits font="SansSerif"  size="12"  name="LayoutGates"  style="plain"  color="#000000"  background="#00ffffff"  just="left" />
             <TextTraits font="SansSerif"  size="10"  name="Numbers"  style="plain"  color="#000000"  background="#00ffffff"  just="left" />
             <TextTraits font="SansSerif"  size="10"  name="Legend"  style="plain"  color="#000000"  background="#00ffffff"  just="left" />
             <WindowPosition x="-11"  y="-11"  width="390"  height="520"  displayed="0"  panelState="---" />
           </GraphEnvironment>
         </Graph>
         <Subpopulations>
           <Population name="Lymphocytes"  annotation=""  owningGroup="所有样本"  expanded="1"  sortPriority="10"  count="4944" >
             <Graph smoothing="0"  backColor="#ffffff"  foreColor="#000000"  type="Pseudocolor"  fast="1"  rowCount="10000" >
               <Axis dimension="x"  name="Comp-BL1-A"  label=""  auto="auto" />
               <Axis dimension="y"  name="Comp-BL2-A"  label=""  auto="auto" />
               <GraphSettings level="5%"  smoothingHighResolution="1"  contourHighResolution="1"  histogramSmoothingCount="0"  graphResolution="256"  showOutliers="0"  drawLargeDots="0"  dotsToDraw="8000"  tint="le.chartfill.tinted.40"  lineWeight="le.lineweight.normal"  lineStyle="le.linestyle.solid" />
               <GraphEnvironment showGrid="0"  showAxes="tnlTNL"  showGates="1"  showFreqOnPlots="1"  showGateNameOnPlots="1"  showMedians="0"  showUncomped="0"  addEventParam="0"  lastYAxisName="" >
                 <TextTraits font="SansSerif"  size="12"  name="Labels"  style="plain"  color="#000000"  background="#00ffffff"  just="left" />
                 <TextTraits font="SansSerif"  size="12"  name="LayoutGates"  style="plain"  color="#000000"  background="#00ffffff"  just="left" />
                 <TextTraits font="SansSerif"  size="10"  name="Numbers"  style="plain"  color="#000000"  background="#00ffffff"  just="left" />
                 <TextTraits font="SansSerif"  size="10"  name="Legend"  style="plain"  color="#000000"  background="#00ffffff"  just="left" />
                 <WindowPosition x="454"  y="280"  width="390"  height="520"  displayed="0"  panelState="---" />
               </GraphEnvironment>
             </Graph>
             <Gate gating:id="ID1231280236" >
               <gating:PolygonGate eventsInside="1"  annoOffsetX="0"  annoOffsetY="0"  tint="#000000"  isTinted="0"  lineWeight="Normal"  userDefined="1"  quadId="-1"  gateResolution="256" >
                 <gating:dimension>
                   <data-type:fcs-dimension data-type:name="FSC-A" />
                 </gating:dimension>
                 <gating:dimension>
                   <data-type:fcs-dimension data-type:name="SSC-A" />
                 </gating:dimension>
                 <gating:vertex>
                   <gating:coordinate data-type:value="76835.3103448276" />
                   <gating:coordinate data-type:value="329395.6020942408" />
                 </gating:vertex>
                 <gating:vertex>
                   <gating:coordinate data-type:value="280222.8965517241" />
                   <gating:coordinate data-type:value="32939.5602094241" />
                 </gating:vertex>
                 <gating:vertex>
                   <gating:coordinate data-type:value="1035016.8275862068" />
                   <gating:coordinate data-type:value="175677.6544502618" />
                 </gating:vertex>
                 <gating:vertex>
                   <gating:coordinate data-type:value="1021457.6551724138" />
                   <gating:coordinate data-type:value="1032106.219895288" />
                 </gating:vertex>
                 <gating:vertex>
                   <gating:coordinate data-type:value="230505.9310344828" />
                   <gating:coordinate data-type:value="1015636.4397905759" />
                 </gating:vertex>
               </gating:PolygonGate>
             </Gate>
             <Subpopulations>
               <Population name="Q1: Ann-V-FITC-A- , PI-R-PE-A+"  annotation=""  owningGroup="所有样本"  expanded="1"  sortPriority="10"  count="154" >
                 <Graph smoothing="0"  backColor="#ffffff"  foreColor="#000000"  type="Pseudocolor"  fast="1"  rowCount="10000" >
                   <Axis dimension="x"  name="Comp-BL1-A"  label=""  auto="auto" />
                   <Axis dimension="y"  name="Comp-BL2-A"  label=""  auto="auto" />
                   <GraphSettings level="5%"  smoothingHighResolution="1"  contourHighResolution="1"  histogramSmoothingCount="0"  graphResolution="256"  showOutliers="0"  drawLargeDots="0"  dotsToDraw="8000"  tint="le.chartfill.tinted.40"  lineWeight="le.lineweight.normal"  lineStyle="le.linestyle.solid" />
                   <GraphEnvironment showGrid="0"  showAxes="tnlTNL"  showGates="1"  showFreqOnPlots="1"  showGateNameOnPlots="1"  showMedians="0"  showUncomped="0"  addEventParam="0"  lastYAxisName="" >
                    <TextTraits font="SansSerif"  size="12"  name="Labels"  style="plain"  color="#000000"  background="#00ffffff"  just="left" />
                    <TextTraits font="SansSerif"  size="12"  name="LayoutGates"  style="plain"  color="#000000"  background="#00ffffff"  just="left" />
                    <TextTraits font="SansSerif"  size="10"  name="Numbers"  style="plain"  color="#000000"  background="#00ffffff"  just="left" />
                    <TextTraits font="SansSerif"  size="10"  name="Legend"  style="plain"  color="#000000"  background="#00ffffff"  just="left" />
                    <WindowPosition x="454"  y="280"  width="390"  height="520"  displayed="1"  panelState="---" />
                   </GraphEnvironment>
                 </Graph>
                 <Gate gating:id="ID284684191"  gating:parent_id="ID1231280236" >
                   <gating:RectangleGate eventsInside="1"  annoOffsetX="0"  annoOffsetY="0"  tint="#000000"  isTinted="0"  lineWeight="Normal"  userDefined="1"  percentX="0"  percentY="0" >
                    <gating:dimension gating:max="7354.022495642446" >
                    <data-type:fcs-dimension data-type:name="Comp-BL1-A" />
                    </gating:dimension>
                    <gating:dimension gating:min="3035.1199476174925" >
                    <data-type:fcs-dimension data-type:name="Comp-BL2-A" />
                    </gating:dimension>
                   </gating:RectangleGate>
                 </Gate>
               </Population>
               <Population name="Q2: Ann-V-FITC-A+ , PI-R-PE-A+"  annotation=""  owningGroup="所有样本"  expanded="1"  sortPriority="10"  count="284" >
                 <Graph smoothing="0"  backColor="#ffffff"  foreColor="#000000"  type="Pseudocolor"  fast="1"  rowCount="10000" >
                   <Axis dimension="x"  name="Comp-BL1-A"  label=""  auto="auto" />
                   <Axis dimension="y"  name="Comp-BL2-A"  label=""  auto="auto" />
                   <GraphSettings level="5%"  smoothingHighResolution="1"  contourHighResolution="1"  histogramSmoothingCount="0"  graphResolution="256"  showOutliers="0"  drawLargeDots="0"  dotsToDraw="8000"  tint="le.chartfill.tinted.40"  lineWeight="le.lineweight.normal"  lineStyle="le.linestyle.solid" />
                   <GraphEnvironment showGrid="0"  showAxes="tnlTNL"  showGates="1"  showFreqOnPlots="1"  showGateNameOnPlots="1"  showMedians="0"  showUncomped="0"  addEventParam="0"  lastYAxisName="" >
                    <TextTraits font="SansSerif"  size="12"  name="Labels"  style="plain"  color="#000000"  background="#00ffffff"  just="left" />
                    <TextTraits font="SansSerif"  size="12"  name="LayoutGates"  style="plain"  color="#000000"  background="#00ffffff"  just="left" />
                    <TextTraits font="SansSerif"  size="10"  name="Numbers"  style="plain"  color="#000000"  background="#00ffffff"  just="left" />
                    <TextTraits font="SansSerif"  size="10"  name="Legend"  style="plain"  color="#000000"  background="#00ffffff"  just="left" />
                    <WindowPosition x="454"  y="280"  width="390"  height="520"  displayed="1"  panelState="---" />
                   </GraphEnvironment>
                 </Graph>
                 <Gate gating:id="ID93632621"  gating:parent_id="ID1231280236" >
                   <gating:RectangleGate eventsInside="1"  annoOffsetX="0"  annoOffsetY="0"  tint="#000000"  isTinted="0"  lineWeight="Normal"  userDefined="1"  percentX="0"  percentY="0" >
                    <gating:dimension gating:min="7354.022495642446" >
                    <data-type:fcs-dimension data-type:name="Comp-BL1-A" />
                    </gating:dimension>
                    <gating:dimension gating:min="3035.1199476174925" >
                    <data-type:fcs-dimension data-type:name="Comp-BL2-A" />
                    </gating:dimension>
                   </gating:RectangleGate>
                 </Gate>
               </Population>
               <Population name="Q3: Ann-V-FITC-A+ , PI-R-PE-A-"  annotation=""  owningGroup="所有样本"  expanded="1"  sortPriority="10"  count="1375" >
                 <Graph smoothing="0"  backColor="#ffffff"  foreColor="#000000"  type="Pseudocolor"  fast="1"  rowCount="10000" >
                   <Axis dimension="x"  name="Comp-BL1-A"  label=""  auto="auto" />
                   <Axis dimension="y"  name="Comp-BL2-A"  label=""  auto="auto" />
                   <GraphSettings level="5%"  smoothingHighResolution="1"  contourHighResolution="1"  histogramSmoothingCount="0"  graphResolution="256"  showOutliers="0"  drawLargeDots="0"  dotsToDraw="8000"  tint="le.chartfill.tinted.40"  lineWeight="le.lineweight.normal"  lineStyle="le.linestyle.solid" />
                   <GraphEnvironment showGrid="0"  showAxes="tnlTNL"  showGates="1"  showFreqOnPlots="1"  showGateNameOnPlots="1"  showMedians="0"  showUncomped="0"  addEventParam="0"  lastYAxisName="" >
                    <TextTraits font="SansSerif"  size="12"  name="Labels"  style="plain"  color="#000000"  background="#00ffffff"  just="left" />
                    <TextTraits font="SansSerif"  size="12"  name="LayoutGates"  style="plain"  color="#000000"  background="#00ffffff"  just="left" />
                    <TextTraits font="SansSerif"  size="10"  name="Numbers"  style="plain"  color="#000000"  background="#00ffffff"  just="left" />
                    <TextTraits font="SansSerif"  size="10"  name="Legend"  style="plain"  color="#000000"  background="#00ffffff"  just="left" />
                    <WindowPosition x="454"  y="280"  width="390"  height="520"  displayed="1"  panelState="---" />
                   </GraphEnvironment>
                 </Graph>
                 <Gate gating:id="ID1725431543"  gating:parent_id="ID1231280236" >
                   <gating:RectangleGate eventsInside="1"  annoOffsetX="0"  annoOffsetY="0"  tint="#000000"  isTinted="0"  lineWeight="Normal"  userDefined="1"  percentX="0"  percentY="0" >
                    <gating:dimension gating:min="7354.022495642446" >
                    <data-type:fcs-dimension data-type:name="Comp-BL1-A" />
                    </gating:dimension>
                    <gating:dimension gating:max="3035.1199476174925" >
                    <data-type:fcs-dimension data-type:name="Comp-BL2-A" />
                    </gating:dimension>
                   </gating:RectangleGate>
                 </Gate>
               </Population>
               <Population name="Q4: Ann-V-FITC-A- , PI-R-PE-A-"  annotation=""  owningGroup="所有样本"  expanded="1"  sortPriority="10"  count="3131" >
                 <Graph smoothing="0"  backColor="#ffffff"  foreColor="#000000"  type="Pseudocolor"  fast="1"  rowCount="10000" >
                   <Axis dimension="x"  name="Comp-BL1-A"  label=""  auto="auto" />
                   <Axis dimension="y"  name="Comp-BL2-A"  label=""  auto="auto" />
                   <GraphSettings level="5%"  smoothingHighResolution="1"  contourHighResolution="1"  histogramSmoothingCount="0"  graphResolution="256"  showOutliers="0"  drawLargeDots="0"  dotsToDraw="8000"  tint="le.chartfill.tinted.40"  lineWeight="le.lineweight.normal"  lineStyle="le.linestyle.solid" />
                   <GraphEnvironment showGrid="0"  showAxes="tnlTNL"  showGates="1"  showFreqOnPlots="1"  showGateNameOnPlots="1"  showMedians="0"  showUncomped="0"  addEventParam="0"  lastYAxisName="" >
                    <TextTraits font="SansSerif"  size="12"  name="Labels"  style="plain"  color="#000000"  background="#00ffffff"  just="left" />
                    <TextTraits font="SansSerif"  size="12"  name="LayoutGates"  style="plain"  color="#000000"  background="#00ffffff"  just="left" />
                    <TextTraits font="SansSerif"  size="10"  name="Numbers"  style="plain"  color="#000000"  background="#00ffffff"  just="left" />
                    <TextTraits font="SansSerif"  size="10"  name="Legend"  style="plain"  color="#000000"  background="#00ffffff"  just="left" />
                    <WindowPosition x="454"  y="280"  width="390"  height="520"  displayed="1"  panelState="---" />
                   </GraphEnvironment>
                 </Graph>
                 <Gate gating:id="ID1856257760"  gating:parent_id="ID1231280236" >
                   <gating:RectangleGate eventsInside="1"  annoOffsetX="0"  annoOffsetY="0"  tint="#000000"  isTinted="0"  lineWeight="Normal"  userDefined="1"  percentX="0"  percentY="0" >
                    <gating:dimension gating:max="7354.022495642446" >
                    <data-type:fcs-dimension data-type:name="Comp-BL1-A" />
                    </gating:dimension>
                    <gating:dimension gating:max="3035.1199476174925" >
                    <data-type:fcs-dimension data-type:name="Comp-BL2-A" />
                    </gating:dimension>
                   </gating:RectangleGate>
                 </Gate>
               </Population>
             </Subpopulations>
           </Population>
         </Subpopulations>
       </SampleNode>
     </Sample>
     <Sample>
       <DataSet uri="file:/E:/学习/万事开头难/HK%20and%20MI%20paper/Frontiers%20in%20Pharmacology/original%20source%20data2/fig8/A/KO-HK-DMSO-A.fcs"  sampleID="8" />
       <transforms:spilloverMatrix prefix="Comp-"  name="Acquisition-defined"  editable="0"  color="#c0c0c0"  version="FlowJo-10.0.7r2"  status="FINALIZED"  transforms:id="b829faa9-4c2b-4ae8-b252-e5e6fca2461b"  suffix="" >
         <data-type:parameters>
           <data-type:parameter data-type:name="BL1-A" />
           <data-type:parameter data-type:name="BL2-A" />
           <data-type:parameter data-type:name="BL1-H" />
           <data-type:parameter data-type:name="BL2-H" />
           <data-type:parameter data-type:name="BL1-W" />
           <data-type:parameter data-type:name="BL2-W" />
         </data-type:parameters>
         <transforms:spillover data-type:parameter="BL1-A" >
           <transforms:coefficient data-type:parameter="BL1-A"  transforms:value="1" />
           <transforms:coefficient data-type:parameter="BL2-A"  transforms:value="0.3534980118" />
           <transforms:coefficient data-type:parameter="BL1-H"  transforms:value="0" />
           <transforms:coefficient data-type:parameter="BL2-H"  transforms:value="0" />
           <transforms:coefficient data-type:parameter="BL1-W"  transforms:value="0" />
           <transforms:coefficient data-type:parameter="BL2-W"  transforms:value="0" />
         </transforms:spillover>
         <transforms:spillover data-type:parameter="BL2-A" >
           <transforms:coefficient data-type:parameter="BL1-A"  transforms:value="0" />
           <transforms:coefficient data-type:parameter="BL2-A"  transforms:value="1" />
           <transforms:coefficient data-type:parameter="BL1-H"  transforms:value="0" />
           <transforms:coefficient data-type:parameter="BL2-H"  transforms:value="0" />
           <transforms:coefficient data-type:parameter="BL1-W"  transforms:value="0" />
           <transforms:coefficient data-type:parameter="BL2-W"  transforms:value="0" />
         </transforms:spillover>
         <transforms:spillover data-type:parameter="BL1-H" >
           <transforms:coefficient data-type:parameter="BL1-A"  transforms:value="0" />
           <transforms:coefficient data-type:parameter="BL2-A"  transforms:value="0" />
           <transforms:coefficient data-type:parameter="BL1-H"  transforms:value="1" />
           <transforms:coefficient data-type:parameter="BL2-H"  transforms:value="0.3534980118" />
           <transforms:coefficient data-type:parameter="BL1-W"  transforms:value="0" />
           <transforms:coefficient data-type:parameter="BL2-W"  transforms:value="0" />
         </transforms:spillover>
         <transforms:spillover data-type:parameter="BL2-H" >
           <transforms:coefficient data-type:parameter="BL1-A"  transforms:value="0" />
           <transforms:coefficient data-type:parameter="BL2-A"  transforms:value="0" />
           <transforms:coefficient data-type:parameter="BL1-H"  transforms:value="0" />
           <transforms:coefficient data-type:parameter="BL2-H"  transforms:value="1" />
           <transforms:coefficient data-type:parameter="BL1-W"  transforms:value="0" />
           <transforms:coefficient data-type:parameter="BL2-W"  transforms:value="0" />
         </transforms:spillover>
         <transforms:spillover data-type:parameter="BL1-W" >
           <transforms:coefficient data-type:parameter="BL1-A"  transforms:value="0" />
           <transforms:coefficient data-type:parameter="BL2-A"  transforms:value="0" />
           <transforms:coefficient data-type:parameter="BL1-H"  transforms:value="0" />
           <transforms:coefficient data-type:parameter="BL2-H"  transforms:value="0" />
           <transforms:coefficient data-type:parameter="BL1-W"  transforms:value="1" />
           <transforms:coefficient data-type:parameter="BL2-W"  transforms:value="0" />
         </transforms:spillover>
         <transforms:spillover data-type:parameter="BL2-W" >
           <transforms:coefficient data-type:parameter="BL1-A"  transforms:value="0" />
           <transforms:coefficient data-type:parameter="BL2-A"  transforms:value="0" />
           <transforms:coefficient data-type:parameter="BL1-H"  transforms:value="0" />
           <transforms:coefficient data-type:parameter="BL2-H"  transforms:value="0" />
           <transforms:coefficient data-type:parameter="BL1-W"  transforms:value="0" />
           <transforms:coefficient data-type:parameter="BL2-W"  transforms:value="1" />
         </transforms:spillover>
       </transforms:spilloverMatrix>
       <Transformations>
         <transforms:linear transforms:minRange="0"  transforms:maxRange="32"  gain="1" >
           <data-type:parameter data-type:name="Time" />
         </transforms:linear>
         <transforms:linear transforms:minRange="0"  transforms:maxRange="1048576"  gain="1" >
           <data-type:parameter data-type:name="FSC-A" />
         </transforms:linear>
         <transforms:linear transforms:minRange="0"  transforms:maxRange="1048576"  gain="1" >
           <data-type:parameter data-type:name="SSC-A" />
         </transforms:linear>
         <transforms:log transforms:offset="100"  transforms:decades="3.5205999133" >
           <data-type:parameter data-type:name="BL1-A" />
         </transforms:log>
         <transforms:log transforms:offset="3.1622776602"  transforms:decades="4.5205999133" >
           <data-type:parameter data-type:name="BL2-A" />
         </transforms:log>
         <transforms:linear transforms:minRange="0"  transforms:maxRange="1048576"  gain="1" >
           <data-type:parameter data-type:name="FSC-H" />
         </transforms:linear>
         <transforms:linear transforms:minRange="0"  transforms:maxRange="1048576"  gain="1" >
           <data-type:parameter data-type:name="SSC-H" />
         </transforms:linear>
         <transforms:log transforms:offset="1"  transforms:decades="6.0205999133" >
           <data-type:parameter data-type:name="BL1-H" />
         </transforms:log>
         <transforms:log transforms:offset="1"  transforms:decades="6.0205999133" >
           <data-type:parameter data-type:name="BL2-H" />
         </transforms:log>
         <transforms:linear transforms:minRange="0"  transforms:maxRange="1024"  gain="1" >
           <data-type:parameter data-type:name="FSC-W" />
         </transforms:linear>
         <transforms:linear transforms:minRange="0"  transforms:maxRange="1024"  gain="1" >
           <data-type:parameter data-type:name="SSC-W" />
         </transforms:linear>
         <transforms:log transforms:offset="1"  transforms:decades="3.0102999566" >
           <data-type:parameter data-type:name="BL1-W" />
         </transforms:log>
         <transforms:log transforms:offset="1"  transforms:decades="3.0102999566" >
           <data-type:parameter data-type:name="BL2-W" />
         </transforms:log>
         <transforms:log transforms:offset="100"  transforms:decades="3.5205999133" >
           <data-type:parameter data-type:name="Comp-BL1-A" />
         </transforms:log>
         <transforms:log transforms:offset="3.1622776602"  transforms:decades="4.5205999133" >
           <data-type:parameter data-type:name="Comp-BL2-A" />
         </transforms:log>
         <transforms:log transforms:offset="1"  transforms:decades="6.0205999133" >
           <data-type:parameter data-type:name="Comp-BL1-H" />
         </transforms:log>
         <transforms:log transforms:offset="1"  transforms:decades="6.0205999133" >
           <data-type:parameter data-type:name="Comp-BL2-H" />
         </transforms:log>
         <transforms:log transforms:offset="1"  transforms:decades="3.0102999566" >
           <data-type:parameter data-type:name="Comp-BL1-W" />
         </transforms:log>
         <transforms:log transforms:offset="1"  transforms:decades="3.0102999566" >
           <data-type:parameter data-type:name="Comp-BL2-W" />
         </transforms:log>
       </Transformations>
       <Keywords>
         <Keyword name="$ENDANALYSIS"  value="000000000000" />
         <Keyword name="$BEGINANALYSIS"  value="000000000000" />
         <Keyword name="$ENDSTEXT"  value="000000000000" />
         <Keyword name="$BEGINSTEXT"  value="000000000000" />
         <Keyword name="$NEXTDATA"  value="000000000000" />
         <Keyword name="$ENDDATA"  value="000000528191" />
         <Keyword name="$BEGINDATA"  value="000000008192" />
         <Keyword name="$VOL"  value="11000" />
         <Keyword name="$TOT"  value="10000" />
         <Keyword name="$TIMESTEP"  value="0.001" />
         <Keyword name="$SYS"  value="OPTIXE2 Microsoft Windows 7 Professional " />
         <Keyword name="$SRC"  value="NA" />
         <Keyword name="$SPILLOVER"  value="6,BL1-A,BL2-A,BL1-H,BL2-H,BL1-W,BL2-W,1.000000,0.353498,0.000000,0.000000,0.000000,0.000000,0.000000,1.000000,0.000000,0.000000,0.000000,0.000000,0.000000,0.000000,1.000000,0.353498,0.000000,0.000000,0.000000,0.000000,0.000000,1.000000,0.000000,0.000000,0.000000,0.000000,0.000000,0.000000,1.000000,0.000000,0.000000,0.000000,0.000000,0.000000,0.000000,1.000000" />
         <Keyword name="$SMNO"  value="20190909-H9C2" />
         <Keyword name="$PROJ"  value="LJY apoptosis" />
         <Keyword name="$PLATENAME"  value="NA" />
         <Keyword name="$PLATEID"  value="NA" />
         <Keyword name="$PAR"  value="13" />
         <Keyword name="$P9V"  value="320" />
         <Keyword name="$P9S"  value="PI-R-PE-H" />
         <Keyword name="$P9R"  value="1048576" />
         <Keyword name="$P9N"  value="BL2-H" />
         <Keyword name="$P9L"  value="488" />
         <Keyword name="$P9F"  value="574_26" />
         <Keyword name="$P9E"  value="0,0" />
         <Keyword name="$P9B"  value="32" />
         <Keyword name="$P8V"  value="300" />
         <Keyword name="$P8S"  value="Ann-V-FITC-H" />
         <Keyword name="$P8R"  value="1048576" />
         <Keyword name="$P8N"  value="BL1-H" />
         <Keyword name="$P8L"  value="488" />
         <Keyword name="$P8F"  value="530_30" />
         <Keyword name="$P8E"  value="0,0" />
         <Keyword name="$P8B"  value="32" />
         <Keyword name="$P7V"  value="300" />
         <Keyword name="$P7S"  value="SSC-H" />
         <Keyword name="$P7R"  value="1048576" />
         <Keyword name="$P7N"  value="SSC-H" />
         <Keyword name="$P7L"  value="488" />
         <Keyword name="$P7F"  value="488_10" />
         <Keyword name="$P7E"  value="0,0" />
         <Keyword name="$P7B"  value="32" />
         <Keyword name="$P6V"  value="120" />
         <Keyword name="$P6S"  value="FSC-H" />
         <Keyword name="$P6R"  value="1048576" />
         <Keyword name="$P6N"  value="FSC-H" />
         <Keyword name="$P6L"  value="488" />
         <Keyword name="$P6F"  value="NA" />
         <Keyword name="$P6E"  value="0,0" />
         <Keyword name="$P6B"  value="32" />
         <Keyword name="$P5V"  value="320" />
         <Keyword name="$P5S"  value="PI-R-PE-A" />
         <Keyword name="$P5R"  value="1048576" />
         <Keyword name="$P5N"  value="BL2-A" />
         <Keyword name="$P5L"  value="488" />
         <Keyword name="$P5F"  value="574_26" />
         <Keyword name="$P5E"  value="0,0" />
         <Keyword name="$P5B"  value="32" />
         <Keyword name="$P4V"  value="300" />
         <Keyword name="$P4S"  value="Ann-V-FITC-A" />
         <Keyword name="$P4R"  value="1048576" />
         <Keyword name="$P4N"  value="BL1-A" />
         <Keyword name="$P4L"  value="488" />
         <Keyword name="$P4F"  value="530_30" />
         <Keyword name="$P4E"  value="0,0" />
         <Keyword name="$P4B"  value="32" />
         <Keyword name="$P3V"  value="300" />
         <Keyword name="$P3S"  value="SSC-A" />
         <Keyword name="$P3R"  value="1048576" />
         <Keyword name="$P3N"  value="SSC-A" />
         <Keyword name="$P3L"  value="488" />
         <Keyword name="$P3F"  value="488_10" />
         <Keyword name="$P3E"  value="0,0" />
         <Keyword name="$P3B"  value="32" />
         <Keyword name="$P2V"  value="120" />
         <Keyword name="$P2S"  value="FSC-A" />
         <Keyword name="$P2R"  value="1048576" />
         <Keyword name="$P2N"  value="FSC-A" />
         <Keyword name="$P2L"  value="488" />
         <Keyword name="$P2F"  value="NA" />
         <Keyword name="$P2E"  value="0,0" />
         <Keyword name="$P2B"  value="32" />
         <Keyword name="$P1V"  value="NA" />
         <Keyword name="$P1S"  value="Time" />
         <Keyword name="$P1R"  value="32" />
         <Keyword name="$P1N"  value="Time" />
         <Keyword name="$P1L"  value="NA" />
         <Keyword name="$P1F"  value="NA" />
         <Keyword name="$P1E"  value="0,0" />
         <Keyword name="$P1B"  value="32" />
         <Keyword name="$P13V"  value="320" />
         <Keyword name="$P13S"  value="PI-R-PE-W" />
         <Keyword name="$P13R"  value="1024" />
         <Keyword name="$P13N"  value="BL2-W" />
         <Keyword name="$P13L"  value="488" />
         <Keyword name="$P13F"  value="574_26" />
         <Keyword name="$P13E"  value="0,0" />
         <Keyword name="$P13B"  value="32" />
         <Keyword name="$P12V"  value="300" />
         <Keyword name="$P12S"  value="Ann-V-FITC-W" />
         <Keyword name="$P12R"  value="1024" />
         <Keyword name="$P12N"  value="BL1-W" />
         <Keyword name="$P12L"  value="488" />
         <Keyword name="$P12F"  value="530_30" />
         <Keyword name="$P12E"  value="0,0" />
         <Keyword name="$P12B"  value="32" />
         <Keyword name="$P11V"  value="300" />
         <Keyword name="$P11S"  value="SSC-W" />
         <Keyword name="$P11R"  value="1024" />
         <Keyword name="$P11N"  value="SSC-W" />
         <Keyword name="$P11L"  value="488" />
         <Keyword name="$P11F"  value="488_10" />
         <Keyword name="$P11E"  value="0,0" />
         <Keyword name="$P11B"  value="32" />
         <Keyword name="$P10V"  value="120" />
         <Keyword name="$P10S"  value="FSC-W" />
         <Keyword name="$P10R"  value="1024" />
         <Keyword name="$P10N"  value="FSC-W" />
         <Keyword name="$P10L"  value="488" />
         <Keyword name="$P10F"  value="NA" />
         <Keyword name="$P10E"  value="0,0" />
         <Keyword name="$P10B"  value="32" />
         <Keyword name="$ORIGINALITY"  value="NonDataModified" />
         <Keyword name="$OP"  value="admin default" />
         <Keyword name="$MODE"  value="L" />
         <Keyword name="$LOST"  value="0" />
         <Keyword name="$LAST_MODIFIER"  value="admin" />
         <Keyword name="$LAST_MODIFIED"  value="20-Sep-2021 12:30:23" />
         <Keyword name="$INST"  value="NA" />
         <Keyword name="$FIL"  value="KO-HK-DMSO-A.fcs" />
         <Keyword name="$EXP"  value="NA" />
         <Keyword name="$ETIM"  value="10:37:13" />
         <Keyword name="$DATE"  value="11-Aug-2020" />
         <Keyword name="$DATATYPE"  value="F" />
         <Keyword name="$CYTSN"  value="AFC2_INVALID_SERIAL" />
         <Keyword name="$CYT"  value="4486516 Attune NxT Acoustic Focusing Cytometer (Lasers: BRXX)" />
         <Keyword name="$COM"  value="NA" />
         <Keyword name="$CELLS"  value="NA" />
         <Keyword name="$BYTEORD"  value="1,2,3,4" />
         <Keyword name="$BTIM"  value="10:36:48" />
         <Keyword name="#WINEXT"  value="0" />
         <Keyword name="#WIDTHTHRESHOLD"  value="1000" />
         <Keyword name="#TR1"  value="OR_FSC,25000" />
         <Keyword name="#PTRESULT"  value="Pass" />
         <Keyword name="#PTDATE"  value="08-Aug-2019" />
         <Keyword name="#P9Target"  value="PI" />
         <Keyword name="#P9Label"  value="R-PE" />
         <Keyword name="#P8Target"  value="Ann-V" />
         <Keyword name="#P8Label"  value="FITC" />
         <Keyword name="#P5Target"  value="PI" />
         <Keyword name="#P5Label"  value="R-PE" />
         <Keyword name="#P4Target"  value="Ann-V" />
         <Keyword name="#P4Label"  value="FITC" />
         <Keyword name="#P1Target"  value="NA" />
         <Keyword name="#P1Label"  value="NA" />
         <Keyword name="#P13Target"  value="PI" />
         <Keyword name="#P13Label"  value="R-PE" />
         <Keyword name="#P12Target"  value="Ann-V" />
         <Keyword name="#P12Label"  value="FITC" />
         <Keyword name="#LASERCONFIG"  value="BR" />
         <Keyword name="#LASER2DELAY"  value="1500" />
         <Keyword name="#LASER2COLOR"  value="Red" />
         <Keyword name="#LASER2ASF"  value="1.08" />
         <Keyword name="#LASER1DELAY"  value="1100" />
         <Keyword name="#LASER1COLOR"  value="Blue" />
         <Keyword name="#LASER1ASF"  value="1.05" />
         <Keyword name="#FLOWRATE"  value="25" />
         <Keyword name="FJ_FCS_VERSION"  value="3" />
         <Keyword name="$P14N"  value="Comp-BL1-A" />
         <Keyword name="$P14S"  value="Ann-V-FITC-A" />
         <Keyword name="$P14R"  value="331588" />
         <Keyword name="$P15N"  value="Comp-BL2-A" />
         <Keyword name="$P15S"  value="PI-R-PE-A" />
         <Keyword name="$P15R"  value="104857" />
         <Keyword name="$P16N"  value="Comp-BL1-H" />
         <Keyword name="$P16S"  value="Ann-V-FITC-H" />
         <Keyword name="$P16R"  value="1048576" />
         <Keyword name="$P17N"  value="Comp-BL2-H" />
         <Keyword name="$P17S"  value="PI-R-PE-H" />
         <Keyword name="$P17R"  value="1048576" />
         <Keyword name="$P18N"  value="Comp-BL1-W" />
         <Keyword name="$P18S"  value="Ann-V-FITC-W" />
         <Keyword name="$P18R"  value="1023" />
         <Keyword name="$P19N"  value="Comp-BL2-W" />
         <Keyword name="$P19S"  value="PI-R-PE-W" />
         <Keyword name="$P19R"  value="1023" />
         <Keyword name="$P1G"  value="1.0" />
       </Keywords>
       <SampleNode name="KO-HK-DMSO-A.fcs"  annotation=""  owningGroup=""  expanded="1"  sortPriority="10"  count="10000"  sampleID="8" >
         <Graph smoothing="0"  backColor="#ffffff"  foreColor="#000000"  type="Pseudocolor"  fast="1"  rowCount="10000" >
           <Axis dimension="x"  name="FSC-A"  label=""  auto="auto" />
           <Axis dimension="y"  name="SSC-A"  label=""  auto="auto" />
           <GraphSettings level="5%"  smoothingHighResolution="1"  contourHighResolution="1"  histogramSmoothingCount="0"  graphResolution="256"  showOutliers="0"  drawLargeDots="0"  dotsToDraw="8000"  tint="le.chartfill.tinted.40"  lineWeight="le.lineweight.normal"  lineStyle="le.linestyle.solid" />
           <GraphEnvironment showGrid="0"  showAxes="tnlTNL"  showGates="1"  showFreqOnPlots="1"  showGateNameOnPlots="1"  showMedians="0"  showUncomped="0"  addEventParam="0"  lastYAxisName="" >
             <TextTraits font="SansSerif"  size="12"  name="Labels"  style="plain"  color="#000000"  background="#00ffffff"  just="left" />
             <TextTraits font="SansSerif"  size="12"  name="LayoutGates"  style="plain"  color="#000000"  background="#00ffffff"  just="left" />
             <TextTraits font="SansSerif"  size="10"  name="Numbers"  style="plain"  color="#000000"  background="#00ffffff"  just="left" />
             <TextTraits font="SansSerif"  size="10"  name="Legend"  style="plain"  color="#000000"  background="#00ffffff"  just="left" />
             <WindowPosition x="0"  y="0"  width="0"  height="0"  displayed="0"  panelState="" />
           </GraphEnvironment>
         </Graph>
         <Subpopulations>
           <Population name="Lymphocytes"  annotation=""  owningGroup="所有样本"  expanded="1"  sortPriority="10"  count="4979" >
             <Graph smoothing="0"  backColor="#ffffff"  foreColor="#000000"  type="Pseudocolor"  fast="1"  rowCount="10000" >
               <Axis dimension="x"  name="Comp-BL1-A"  label=""  auto="auto" />
               <Axis dimension="y"  name="Comp-BL2-A"  label=""  auto="auto" />
               <GraphSettings level="5%"  smoothingHighResolution="1"  contourHighResolution="1"  histogramSmoothingCount="0"  graphResolution="256"  showOutliers="0"  drawLargeDots="0"  dotsToDraw="8000"  tint="le.chartfill.tinted.40"  lineWeight="le.lineweight.normal"  lineStyle="le.linestyle.solid" />
               <GraphEnvironment showGrid="0"  showAxes="tnlTNL"  showGates="1"  showFreqOnPlots="1"  showGateNameOnPlots="1"  showMedians="0"  showUncomped="0"  addEventParam="0"  lastYAxisName="" >
                 <TextTraits font="SansSerif"  size="12"  name="Labels"  style="plain"  color="#000000"  background="#00ffffff"  just="left" />
                 <TextTraits font="SansSerif"  size="12"  name="LayoutGates"  style="plain"  color="#000000"  background="#00ffffff"  just="left" />
                 <TextTraits font="SansSerif"  size="10"  name="Numbers"  style="plain"  color="#000000"  background="#00ffffff"  just="left" />
                 <TextTraits font="SansSerif"  size="10"  name="Legend"  style="plain"  color="#000000"  background="#00ffffff"  just="left" />
                 <WindowPosition x="454"  y="280"  width="390"  height="520"  displayed="0"  panelState="---" />
               </GraphEnvironment>
             </Graph>
             <Gate gating:id="ID2107239276" >
               <gating:PolygonGate eventsInside="1"  annoOffsetX="0"  annoOffsetY="0"  tint="#000000"  isTinted="0"  lineWeight="Normal"  userDefined="1"  quadId="-1"  gateResolution="256" >
                 <gating:dimension>
                   <data-type:fcs-dimension data-type:name="FSC-A" />
                 </gating:dimension>
                 <gating:dimension>
                   <data-type:fcs-dimension data-type:name="SSC-A" />
                 </gating:dimension>
                 <gating:vertex>
                   <gating:coordinate data-type:value="76835.3103448276" />
                   <gating:coordinate data-type:value="329395.6020942408" />
                 </gating:vertex>
                 <gating:vertex>
                   <gating:coordinate data-type:value="280222.8965517241" />
                   <gating:coordinate data-type:value="32939.5602094241" />
                 </gating:vertex>
                 <gating:vertex>
                   <gating:coordinate data-type:value="1035016.8275862068" />
                   <gating:coordinate data-type:value="175677.6544502618" />
                 </gating:vertex>
                 <gating:vertex>
                   <gating:coordinate data-type:value="1021457.6551724138" />
                   <gating:coordinate data-type:value="1032106.219895288" />
                 </gating:vertex>
                 <gating:vertex>
                   <gating:coordinate data-type:value="230505.9310344828" />
                   <gating:coordinate data-type:value="1015636.4397905759" />
                 </gating:vertex>
               </gating:PolygonGate>
             </Gate>
             <Subpopulations>
               <Population name="Q1: Ann-V-FITC-A- , PI-R-PE-A+"  annotation=""  owningGroup="所有样本"  expanded="1"  sortPriority="10"  count="149" >
                 <Graph smoothing="0"  backColor="#ffffff"  foreColor="#000000"  type="Pseudocolor"  fast="1"  rowCount="10000" >
                   <Axis dimension="x"  name="Comp-BL1-A"  label=""  auto="auto" />
                   <Axis dimension="y"  name="Comp-BL2-A"  label=""  auto="auto" />
                   <GraphSettings level="5%"  smoothingHighResolution="1"  contourHighResolution="1"  histogramSmoothingCount="0"  graphResolution="256"  showOutliers="0"  drawLargeDots="0"  dotsToDraw="8000"  tint="le.chartfill.tinted.40"  lineWeight="le.lineweight.normal"  lineStyle="le.linestyle.solid" />
                   <GraphEnvironment showGrid="0"  showAxes="tnlTNL"  showGates="1"  showFreqOnPlots="1"  showGateNameOnPlots="1"  showMedians="0"  showUncomped="0"  addEventParam="0"  lastYAxisName="" >
                    <TextTraits font="SansSerif"  size="12"  name="Labels"  style="plain"  color="#000000"  background="#00ffffff"  just="left" />
                    <TextTraits font="SansSerif"  size="12"  name="LayoutGates"  style="plain"  color="#000000"  background="#00ffffff"  just="left" />
                    <TextTraits font="SansSerif"  size="10"  name="Numbers"  style="plain"  color="#000000"  background="#00ffffff"  just="left" />
                    <TextTraits font="SansSerif"  size="10"  name="Legend"  style="plain"  color="#000000"  background="#00ffffff"  just="left" />
                    <WindowPosition x="454"  y="280"  width="390"  height="520"  displayed="1"  panelState="---" />
                   </GraphEnvironment>
                 </Graph>
                 <Gate gating:id="ID1629232351"  gating:parent_id="ID2107239276" >
                   <gating:RectangleGate eventsInside="1"  annoOffsetX="0"  annoOffsetY="0"  tint="#000000"  isTinted="0"  lineWeight="Normal"  userDefined="1"  percentX="0"  percentY="0" >
                    <gating:dimension gating:max="7354.022495642446" >
                    <data-type:fcs-dimension data-type:name="Comp-BL1-A" />
                    </gating:dimension>
                    <gating:dimension gating:min="3035.1199476174925" >
                    <data-type:fcs-dimension data-type:name="Comp-BL2-A" />
                    </gating:dimension>
                   </gating:RectangleGate>
                 </Gate>
               </Population>
               <Population name="Q2: Ann-V-FITC-A+ , PI-R-PE-A+"  annotation=""  owningGroup="所有样本"  expanded="1"  sortPriority="10"  count="237" >
                 <Graph smoothing="0"  backColor="#ffffff"  foreColor="#000000"  type="Pseudocolor"  fast="1"  rowCount="10000" >
                   <Axis dimension="x"  name="Comp-BL1-A"  label=""  auto="auto" />
                   <Axis dimension="y"  name="Comp-BL2-A"  label=""  auto="auto" />
                   <GraphSettings level="5%"  smoothingHighResolution="1"  contourHighResolution="1"  histogramSmoothingCount="0"  graphResolution="256"  showOutliers="0"  drawLargeDots="0"  dotsToDraw="8000"  tint="le.chartfill.tinted.40"  lineWeight="le.lineweight.normal"  lineStyle="le.linestyle.solid" />
                   <GraphEnvironment showGrid="0"  showAxes="tnlTNL"  showGates="1"  showFreqOnPlots="1"  showGateNameOnPlots="1"  showMedians="0"  showUncomped="0"  addEventParam="0"  lastYAxisName="" >
                    <TextTraits font="SansSerif"  size="12"  name="Labels"  style="plain"  color="#000000"  background="#00ffffff"  just="left" />
                    <TextTraits font="SansSerif"  size="12"  name="LayoutGates"  style="plain"  color="#000000"  background="#00ffffff"  just="left" />
                    <TextTraits font="SansSerif"  size="10"  name="Numbers"  style="plain"  color="#000000"  background="#00ffffff"  just="left" />
                    <TextTraits font="SansSerif"  size="10"  name="Legend"  style="plain"  color="#000000"  background="#00ffffff"  just="left" />
                    <WindowPosition x="454"  y="280"  width="390"  height="520"  displayed="1"  panelState="---" />
                   </GraphEnvironment>
                 </Graph>
                 <Gate gating:id="ID2091624007"  gating:parent_id="ID2107239276" >
                   <gating:RectangleGate eventsInside="1"  annoOffsetX="0"  annoOffsetY="0"  tint="#000000"  isTinted="0"  lineWeight="Normal"  userDefined="1"  percentX="0"  percentY="0" >
                    <gating:dimension gating:min="7354.022495642446" >
                    <data-type:fcs-dimension data-type:name="Comp-BL1-A" />
                    </gating:dimension>
                    <gating:dimension gating:min="3035.1199476174925" >
                    <data-type:fcs-dimension data-type:name="Comp-BL2-A" />
                    </gating:dimension>
                   </gating:RectangleGate>
                 </Gate>
               </Population>
               <Population name="Q3: Ann-V-FITC-A+ , PI-R-PE-A-"  annotation=""  owningGroup="所有样本"  expanded="1"  sortPriority="10"  count="1415" >
                 <Graph smoothing="0"  backColor="#ffffff"  foreColor="#000000"  type="Pseudocolor"  fast="1"  rowCount="10000" >
                   <Axis dimension="x"  name="Comp-BL1-A"  label=""  auto="auto" />
                   <Axis dimension="y"  name="Comp-BL2-A"  label=""  auto="auto" />
                   <GraphSettings level="5%"  smoothingHighResolution="1"  contourHighResolution="1"  histogramSmoothingCount="0"  graphResolution="256"  showOutliers="0"  drawLargeDots="0"  dotsToDraw="8000"  tint="le.chartfill.tinted.40"  lineWeight="le.lineweight.normal"  lineStyle="le.linestyle.solid" />
                   <GraphEnvironment showGrid="0"  showAxes="tnlTNL"  showGates="1"  showFreqOnPlots="1"  showGateNameOnPlots="1"  showMedians="0"  showUncomped="0"  addEventParam="0"  lastYAxisName="" >
                    <TextTraits font="SansSerif"  size="12"  name="Labels"  style="plain"  color="#000000"  background="#00ffffff"  just="left" />
                    <TextTraits font="SansSerif"  size="12"  name="LayoutGates"  style="plain"  color="#000000"  background="#00ffffff"  just="left" />
                    <TextTraits font="SansSerif"  size="10"  name="Numbers"  style="plain"  color="#000000"  background="#00ffffff"  just="left" />
                    <TextTraits font="SansSerif"  size="10"  name="Legend"  style="plain"  color="#000000"  background="#00ffffff"  just="left" />
                    <WindowPosition x="454"  y="280"  width="390"  height="520"  displayed="1"  panelState="---" />
                   </GraphEnvironment>
                 </Graph>
                 <Gate gating:id="ID1764867906"  gating:parent_id="ID2107239276" >
                   <gating:RectangleGate eventsInside="1"  annoOffsetX="0"  annoOffsetY="0"  tint="#000000"  isTinted="0"  lineWeight="Normal"  userDefined="1"  percentX="0"  percentY="0" >
                    <gating:dimension gating:min="7354.022495642446" >
                    <data-type:fcs-dimension data-type:name="Comp-BL1-A" />
                    </gating:dimension>
                    <gating:dimension gating:max="3035.1199476174925" >
                    <data-type:fcs-dimension data-type:name="Comp-BL2-A" />
                    </gating:dimension>
                   </gating:RectangleGate>
                 </Gate>
               </Population>
               <Population name="Q4: Ann-V-FITC-A- , PI-R-PE-A-"  annotation=""  owningGroup="所有样本"  expanded="1"  sortPriority="10"  count="3178" >
                 <Graph smoothing="0"  backColor="#ffffff"  foreColor="#000000"  type="Pseudocolor"  fast="1"  rowCount="10000" >
                   <Axis dimension="x"  name="Comp-BL1-A"  label=""  auto="auto" />
                   <Axis dimension="y"  name="Comp-BL2-A"  label=""  auto="auto" />
                   <GraphSettings level="5%"  smoothingHighResolution="1"  contourHighResolution="1"  histogramSmoothingCount="0"  graphResolution="256"  showOutliers="0"  drawLargeDots="0"  dotsToDraw="8000"  tint="le.chartfill.tinted.40"  lineWeight="le.lineweight.normal"  lineStyle="le.linestyle.solid" />
                   <GraphEnvironment showGrid="0"  showAxes="tnlTNL"  showGates="1"  showFreqOnPlots="1"  showGateNameOnPlots="1"  showMedians="0"  showUncomped="0"  addEventParam="0"  lastYAxisName="" >
                    <TextTraits font="SansSerif"  size="12"  name="Labels"  style="plain"  color="#000000"  background="#00ffffff"  just="left" />
                    <TextTraits font="SansSerif"  size="12"  name="LayoutGates"  style="plain"  color="#000000"  background="#00ffffff"  just="left" />
                    <TextTraits font="SansSerif"  size="10"  name="Numbers"  style="plain"  color="#000000"  background="#00ffffff"  just="left" />
                    <TextTraits font="SansSerif"  size="10"  name="Legend"  style="plain"  color="#000000"  background="#00ffffff"  just="left" />
                    <WindowPosition x="454"  y="280"  width="390"  height="520"  displayed="1"  panelState="---" />
                   </GraphEnvironment>
                 </Graph>
                 <Gate gating:id="ID1090763778"  gating:parent_id="ID2107239276" >
                   <gating:RectangleGate eventsInside="1"  annoOffsetX="0"  annoOffsetY="0"  tint="#000000"  isTinted="0"  lineWeight="Normal"  userDefined="1"  percentX="0"  percentY="0" >
                    <gating:dimension gating:max="7354.022495642446" >
                    <data-type:fcs-dimension data-type:name="Comp-BL1-A" />
                    </gating:dimension>
                    <gating:dimension gating:max="3035.1199476174925" >
                    <data-type:fcs-dimension data-type:name="Comp-BL2-A" />
                    </gating:dimension>
                   </gating:RectangleGate>
                 </Gate>
               </Population>
             </Subpopulations>
           </Population>
         </Subpopulations>
       </SampleNode>
     </Sample>
     <Sample>
       <DataSet uri="file:/C:/Users/刘剑宇/Desktop/fig/fig8/LJY%20apoptosis_20190909-H9C2_KO-H2O2-DMSO.fcs"  sampleID="5" />
       <transforms:spilloverMatrix prefix="Comp-"  name="Acquisition-defined"  editable="0"  color="#c0c0c0"  version="FlowJo-10.0.7r2"  status="FINALIZED"  transforms:id="b829faa9-4c2b-4ae8-b252-e5e6fca2461b"  suffix="" >
         <data-type:parameters>
           <data-type:parameter data-type:name="BL1-A" />
           <data-type:parameter data-type:name="BL2-A" />
           <data-type:parameter data-type:name="BL1-H" />
           <data-type:parameter data-type:name="BL2-H" />
           <data-type:parameter data-type:name="BL1-W" />
           <data-type:parameter data-type:name="BL2-W" />
         </data-type:parameters>
         <transforms:spillover data-type:parameter="BL1-A" >
           <transforms:coefficient data-type:parameter="BL1-A"  transforms:value="1" />
           <transforms:coefficient data-type:parameter="BL2-A"  transforms:value="0.3534980118" />
           <transforms:coefficient data-type:parameter="BL1-H"  transforms:value="0" />
           <transforms:coefficient data-type:parameter="BL2-H"  transforms:value="0" />
           <transforms:coefficient data-type:parameter="BL1-W"  transforms:value="0" />
           <transforms:coefficient data-type:parameter="BL2-W"  transforms:value="0" />
         </transforms:spillover>
         <transforms:spillover data-type:parameter="BL2-A" >
           <transforms:coefficient data-type:parameter="BL1-A"  transforms:value="0" />
           <transforms:coefficient data-type:parameter="BL2-A"  transforms:value="1" />
           <transforms:coefficient data-type:parameter="BL1-H"  transforms:value="0" />
           <transforms:coefficient data-type:parameter="BL2-H"  transforms:value="0" />
           <transforms:coefficient data-type:parameter="BL1-W"  transforms:value="0" />
           <transforms:coefficient data-type:parameter="BL2-W"  transforms:value="0" />
         </transforms:spillover>
         <transforms:spillover data-type:parameter="BL1-H" >
           <transforms:coefficient data-type:parameter="BL1-A"  transforms:value="0" />
           <transforms:coefficient data-type:parameter="BL2-A"  transforms:value="0" />
           <transforms:coefficient data-type:parameter="BL1-H"  transforms:value="1" />
           <transforms:coefficient data-type:parameter="BL2-H"  transforms:value="0.3534980118" />
           <transforms:coefficient data-type:parameter="BL1-W"  transforms:value="0" />
           <transforms:coefficient data-type:parameter="BL2-W"  transforms:value="0" />
         </transforms:spillover>
         <transforms:spillover data-type:parameter="BL2-H" >
           <transforms:coefficient data-type:parameter="BL1-A"  transforms:value="0" />
           <transforms:coefficient data-type:parameter="BL2-A"  transforms:value="0" />
           <transforms:coefficient data-type:parameter="BL1-H"  transforms:value="0" />
           <transforms:coefficient data-type:parameter="BL2-H"  transforms:value="1" />
           <transforms:coefficient data-type:parameter="BL1-W"  transforms:value="0" />
           <transforms:coefficient data-type:parameter="BL2-W"  transforms:value="0" />
         </transforms:spillover>
         <transforms:spillover data-type:parameter="BL1-W" >
           <transforms:coefficient data-type:parameter="BL1-A"  transforms:value="0" />
           <transforms:coefficient data-type:parameter="BL2-A"  transforms:value="0" />
           <transforms:coefficient data-type:parameter="BL1-H"  transforms:value="0" />
           <transforms:coefficient data-type:parameter="BL2-H"  transforms:value="0" />
           <transforms:coefficient data-type:parameter="BL1-W"  transforms:value="1" />
           <transforms:coefficient data-type:parameter="BL2-W"  transforms:value="0" />
         </transforms:spillover>
         <transforms:spillover data-type:parameter="BL2-W" >
           <transforms:coefficient data-type:parameter="BL1-A"  transforms:value="0" />
           <transforms:coefficient data-type:parameter="BL2-A"  transforms:value="0" />
           <transforms:coefficient data-type:parameter="BL1-H"  transforms:value="0" />
           <transforms:coefficient data-type:parameter="BL2-H"  transforms:value="0" />
           <transforms:coefficient data-type:parameter="BL1-W"  transforms:value="0" />
           <transforms:coefficient data-type:parameter="BL2-W"  transforms:value="1" />
         </transforms:spillover>
       </transforms:spilloverMatrix>
       <Transformations>
         <transforms:linear transforms:minRange="0"  transforms:maxRange="32"  gain="1" >
           <data-type:parameter data-type:name="Time" />
         </transforms:linear>
         <transforms:linear transforms:minRange="0"  transforms:maxRange="1048576"  gain="1" >
           <data-type:parameter data-type:name="FSC-A" />
         </transforms:linear>
         <transforms:linear transforms:minRange="0"  transforms:maxRange="1048576"  gain="1" >
           <data-type:parameter data-type:name="SSC-A" />
         </transforms:linear>
         <transforms:log transforms:offset="100"  transforms:decades="3.5205999133" >
           <data-type:parameter data-type:name="BL1-A" />
         </transforms:log>
         <transforms:log transforms:offset="3.1622776602"  transforms:decades="4.5205999133" >
           <data-type:parameter data-type:name="BL2-A" />
         </transforms:log>
         <transforms:linear transforms:minRange="0"  transforms:maxRange="1048576"  gain="1" >
           <data-type:parameter data-type:name="FSC-H" />
         </transforms:linear>
         <transforms:linear transforms:minRange="0"  transforms:maxRange="1048576"  gain="1" >
           <data-type:parameter data-type:name="SSC-H" />
         </transforms:linear>
         <transforms:log transforms:offset="1"  transforms:decades="6.0205999133" >
           <data-type:parameter data-type:name="BL1-H" />
         </transforms:log>
         <transforms:log transforms:offset="1"  transforms:decades="6.0205999133" >
           <data-type:parameter data-type:name="BL2-H" />
         </transforms:log>
         <transforms:linear transforms:minRange="0"  transforms:maxRange="1024"  gain="1" >
           <data-type:parameter data-type:name="FSC-W" />
         </transforms:linear>
         <transforms:linear transforms:minRange="0"  transforms:maxRange="1024"  gain="1" >
           <data-type:parameter data-type:name="SSC-W" />
         </transforms:linear>
         <transforms:log transforms:offset="1"  transforms:decades="3.0102999566" >
           <data-type:parameter data-type:name="BL1-W" />
         </transforms:log>
         <transforms:log transforms:offset="1"  transforms:decades="3.0102999566" >
           <data-type:parameter data-type:name="BL2-W" />
         </transforms:log>
         <transforms:log transforms:offset="100"  transforms:decades="3.5205999133" >
           <data-type:parameter data-type:name="Comp-BL1-A" />
         </transforms:log>
         <transforms:log transforms:offset="3.1622776602"  transforms:decades="4.5205999133" >
           <data-type:parameter data-type:name="Comp-BL2-A" />
         </transforms:log>
         <transforms:log transforms:offset="1"  transforms:decades="6.0205999133" >
           <data-type:parameter data-type:name="Comp-BL1-H" />
         </transforms:log>
         <transforms:log transforms:offset="1"  transforms:decades="6.0205999133" >
           <data-type:parameter data-type:name="Comp-BL2-H" />
         </transforms:log>
         <transforms:log transforms:offset="1"  transforms:decades="3.0102999566" >
           <data-type:parameter data-type:name="Comp-BL1-W" />
         </transforms:log>
         <transforms:log transforms:offset="1"  transforms:decades="3.0102999566" >
           <data-type:parameter data-type:name="Comp-BL2-W" />
         </transforms:log>
       </Transformations>
       <Keywords>
         <Keyword name="$ENDANALYSIS"  value="000000000000" />
         <Keyword name="$BEGINANALYSIS"  value="000000000000" />
         <Keyword name="$ENDSTEXT"  value="000000000000" />
         <Keyword name="$BEGINSTEXT"  value="000000000000" />
         <Keyword name="$NEXTDATA"  value="000000000000" />
         <Keyword name="$ENDDATA"  value="000000528191" />
         <Keyword name="$BEGINDATA"  value="000000008192" />
         <Keyword name="$VOL"  value="12000" />
         <Keyword name="$TOT"  value="10000" />
         <Keyword name="$TIMESTEP"  value="0.001" />
         <Keyword name="$SYS"  value="OPTIXE2 Microsoft Windows 7 Professional " />
         <Keyword name="$SRC"  value="NA" />
         <Keyword name="$SPILLOVER"  value="6,BL1-A,BL2-A,BL1-H,BL2-H,BL1-W,BL2-W,1.000000,0.353498,0.000000,0.000000,0.000000,0.000000,0.000000,1.000000,0.000000,0.000000,0.000000,0.000000,0.000000,0.000000,1.000000,0.353498,0.000000,0.000000,0.000000,0.000000,0.000000,1.000000,0.000000,0.000000,0.000000,0.000000,0.000000,0.000000,1.000000,0.000000,0.000000,0.000000,0.000000,0.000000,0.000000,1.000000" />
         <Keyword name="$SMNO"  value="20190909-H9C2" />
         <Keyword name="$PROJ"  value="LJY apoptosis" />
         <Keyword name="$PLATENAME"  value="NA" />
         <Keyword name="$PLATEID"  value="NA" />
         <Keyword name="$PAR"  value="13" />
         <Keyword name="$P9V"  value="320" />
         <Keyword name="$P9S"  value="PI-R-PE-H" />
         <Keyword name="$P9R"  value="1048576" />
         <Keyword name="$P9N"  value="BL2-H" />
         <Keyword name="$P9L"  value="488" />
         <Keyword name="$P9F"  value="574_26" />
         <Keyword name="$P9E"  value="0,0" />
         <Keyword name="$P9B"  value="32" />
         <Keyword name="$P8V"  value="300" />
         <Keyword name="$P8S"  value="Ann-V-FITC-H" />
         <Keyword name="$P8R"  value="1048576" />
         <Keyword name="$P8N"  value="BL1-H" />
         <Keyword name="$P8L"  value="488" />
         <Keyword name="$P8F"  value="530_30" />
         <Keyword name="$P8E"  value="0,0" />
         <Keyword name="$P8B"  value="32" />
         <Keyword name="$P7V"  value="300" />
         <Keyword name="$P7S"  value="SSC-H" />
         <Keyword name="$P7R"  value="1048576" />
         <Keyword name="$P7N"  value="SSC-H" />
         <Keyword name="$P7L"  value="488" />
         <Keyword name="$P7F"  value="488_10" />
         <Keyword name="$P7E"  value="0,0" />
         <Keyword name="$P7B"  value="32" />
         <Keyword name="$P6V"  value="120" />
         <Keyword name="$P6S"  value="FSC-H" />
         <Keyword name="$P6R"  value="1048576" />
         <Keyword name="$P6N"  value="FSC-H" />
         <Keyword name="$P6L"  value="488" />
         <Keyword name="$P6F"  value="NA" />
         <Keyword name="$P6E"  value="0,0" />
         <Keyword name="$P6B"  value="32" />
         <Keyword name="$P5V"  value="320" />
         <Keyword name="$P5S"  value="PI-R-PE-A" />
         <Keyword name="$P5R"  value="1048576" />
         <Keyword name="$P5N"  value="BL2-A" />
         <Keyword name="$P5L"  value="488" />
         <Keyword name="$P5F"  value="574_26" />
         <Keyword name="$P5E"  value="0,0" />
         <Keyword name="$P5B"  value="32" />
         <Keyword name="$P4V"  value="300" />
         <Keyword name="$P4S"  value="Ann-V-FITC-A" />
         <Keyword name="$P4R"  value="1048576" />
         <Keyword name="$P4N"  value="BL1-A" />
         <Keyword name="$P4L"  value="488" />
         <Keyword name="$P4F"  value="530_30" />
         <Keyword name="$P4E"  value="0,0" />
         <Keyword name="$P4B"  value="32" />
         <Keyword name="$P3V"  value="300" />
         <Keyword name="$P3S"  value="SSC-A" />
         <Keyword name="$P3R"  value="1048576" />
         <Keyword name="$P3N"  value="SSC-A" />
         <Keyword name="$P3L"  value="488" />
         <Keyword name="$P3F"  value="488_10" />
         <Keyword name="$P3E"  value="0,0" />
         <Keyword name="$P3B"  value="32" />
         <Keyword name="$P2V"  value="120" />
         <Keyword name="$P2S"  value="FSC-A" />
         <Keyword name="$P2R"  value="1048576" />
         <Keyword name="$P2N"  value="FSC-A" />
         <Keyword name="$P2L"  value="488" />
         <Keyword name="$P2F"  value="NA" />
         <Keyword name="$P2E"  value="0,0" />
         <Keyword name="$P2B"  value="32" />
         <Keyword name="$P1V"  value="NA" />
         <Keyword name="$P1S"  value="Time" />
         <Keyword name="$P1R"  value="67108864" />
         <Keyword name="$P1N"  value="Time" />
         <Keyword name="$P1L"  value="NA" />
         <Keyword name="$P1F"  value="NA" />
         <Keyword name="$P1E"  value="0,0" />
         <Keyword name="$P1B"  value="32" />
         <Keyword name="$P13V"  value="320" />
         <Keyword name="$P13S"  value="PI-R-PE-W" />
         <Keyword name="$P13R"  value="1024" />
         <Keyword name="$P13N"  value="BL2-W" />
         <Keyword name="$P13L"  value="488" />
         <Keyword name="$P13F"  value="574_26" />
         <Keyword name="$P13E"  value="0,0" />
         <Keyword name="$P13B"  value="32" />
         <Keyword name="$P12V"  value="300" />
         <Keyword name="$P12S"  value="Ann-V-FITC-W" />
         <Keyword name="$P12R"  value="1024" />
         <Keyword name="$P12N"  value="BL1-W" />
         <Keyword name="$P12L"  value="488" />
         <Keyword name="$P12F"  value="530_30" />
         <Keyword name="$P12E"  value="0,0" />
         <Keyword name="$P12B"  value="32" />
         <Keyword name="$P11V"  value="300" />
         <Keyword name="$P11S"  value="SSC-W" />
         <Keyword name="$P11R"  value="1024" />
         <Keyword name="$P11N"  value="SSC-W" />
         <Keyword name="$P11L"  value="488" />
         <Keyword name="$P11F"  value="488_10" />
         <Keyword name="$P11E"  value="0,0" />
         <Keyword name="$P11B"  value="32" />
         <Keyword name="$P10V"  value="120" />
         <Keyword name="$P10S"  value="FSC-W" />
         <Keyword name="$P10R"  value="1024" />
         <Keyword name="$P10N"  value="FSC-W" />
         <Keyword name="$P10L"  value="488" />
         <Keyword name="$P10F"  value="NA" />
         <Keyword name="$P10E"  value="0,0" />
         <Keyword name="$P10B"  value="32" />
         <Keyword name="$ORIGINALITY"  value="NonDataModified" />
         <Keyword name="$OP"  value="admin default" />
         <Keyword name="$MODE"  value="L" />
         <Keyword name="$LOST"  value="0" />
         <Keyword name="$LAST_MODIFIER"  value="admin" />
         <Keyword name="$LAST_MODIFIED"  value="13-Jun-2021 16:59:32" />
         <Keyword name="$INST"  value="NA" />
         <Keyword name="$FIL"  value="KO-H2O2-DMSO.fcs" />
         <Keyword name="$EXP"  value="NA" />
         <Keyword name="$ETIM"  value="11:03:21" />
         <Keyword name="$DATE"  value="01-Aug-2020" />
         <Keyword name="$DATATYPE"  value="F" />
         <Keyword name="$CYTSN"  value="AFC2_INVALID_SERIAL" />
         <Keyword name="$CYT"  value="4486516 Attune NxT Acoustic Focusing Cytometer (Lasers: BRXX)" />
         <Keyword name="$COM"  value="NA" />
         <Keyword name="$CELLS"  value="NA" />
         <Keyword name="$BYTEORD"  value="1,2,3,4" />
         <Keyword name="$BTIM"  value="11:02:26" />
         <Keyword name="#WINEXT"  value="0" />
         <Keyword name="#WIDTHTHRESHOLD"  value="1000" />
         <Keyword name="#TR1"  value="OR_FSC,25000" />
         <Keyword name="#PTRESULT"  value="Pass" />
         <Keyword name="#PTDATE"  value="08-Aug-2019" />
         <Keyword name="#P9Target"  value="PI" />
         <Keyword name="#P9Label"  value="R-PE" />
         <Keyword name="#P8Target"  value="Ann-V" />
         <Keyword name="#P8Label"  value="FITC" />
         <Keyword name="#P5Target"  value="PI" />
         <Keyword name="#P5Label"  value="R-PE" />
         <Keyword name="#P4Target"  value="Ann-V" />
         <Keyword name="#P4Label"  value="FITC" />
         <Keyword name="#P1Target"  value="NA" />
         <Keyword name="#P1Label"  value="NA" />
         <Keyword name="#P13Target"  value="PI" />
         <Keyword name="#P13Label"  value="R-PE" />
         <Keyword name="#P12Target"  value="Ann-V" />
         <Keyword name="#P12Label"  value="FITC" />
         <Keyword name="#LASERCONFIG"  value="BR" />
         <Keyword name="#LASER2DELAY"  value="1500" />
         <Keyword name="#LASER2COLOR"  value="Red" />
         <Keyword name="#LASER2ASF"  value="1.08" />
         <Keyword name="#LASER1DELAY"  value="1100" />
         <Keyword name="#LASER1COLOR"  value="Blue" />
         <Keyword name="#LASER1ASF"  value="1.05" />
         <Keyword name="#FLOWRATE"  value="12.5" />
         <Keyword name="FJ_FCS_VERSION"  value="3" />
         <Keyword name="$P14N"  value="Comp-BL1-A" />
         <Keyword name="$P14S"  value="Ann-V-FITC-A" />
         <Keyword name="$P14R"  value="331588" />
         <Keyword name="$P15N"  value="Comp-BL2-A" />
         <Keyword name="$P15S"  value="PI-R-PE-A" />
         <Keyword name="$P15R"  value="104857" />
         <Keyword name="$P16N"  value="Comp-BL1-H" />
         <Keyword name="$P16S"  value="Ann-V-FITC-H" />
         <Keyword name="$P16R"  value="1048576" />
         <Keyword name="$P17N"  value="Comp-BL2-H" />
         <Keyword name="$P17S"  value="PI-R-PE-H" />
         <Keyword name="$P17R"  value="1048576" />
         <Keyword name="$P18N"  value="Comp-BL1-W" />
         <Keyword name="$P18S"  value="Ann-V-FITC-W" />
         <Keyword name="$P18R"  value="1023" />
         <Keyword name="$P19N"  value="Comp-BL2-W" />
         <Keyword name="$P19S"  value="PI-R-PE-W" />
         <Keyword name="$P19R"  value="1023" />
         <Keyword name="$P1G"  value="1.0" />
       </Keywords>
       <SampleNode name="KO-H2O2-DMSO.fcs"  annotation=""  owningGroup=""  expanded="1"  sortPriority="10"  count="10000"  sampleID="5" >
         <Graph smoothing="0"  backColor="#ffffff"  foreColor="#000000"  type="Pseudocolor"  fast="1"  rowCount="10000" >
           <Axis dimension="x"  name="FSC-A"  label=""  auto="auto" />
           <Axis dimension="y"  name="SSC-A"  label=""  auto="auto" />
           <GraphSettings level="5%"  smoothingHighResolution="1"  contourHighResolution="1"  histogramSmoothingCount="0"  graphResolution="256"  showOutliers="0"  drawLargeDots="0"  dotsToDraw="8000"  tint="le.chartfill.tinted.40"  lineWeight="le.lineweight.normal"  lineStyle="le.linestyle.solid" />
           <GraphEnvironment showGrid="0"  showAxes="tnlTNL"  showGates="1"  showFreqOnPlots="1"  showGateNameOnPlots="1"  showMedians="0"  showUncomped="0"  addEventParam="0"  lastYAxisName="" >
             <TextTraits font="SansSerif"  size="12"  name="Labels"  style="plain"  color="#000000"  background="#00ffffff"  just="left" />
             <TextTraits font="SansSerif"  size="12"  name="LayoutGates"  style="plain"  color="#000000"  background="#00ffffff"  just="left" />
             <TextTraits font="SansSerif"  size="10"  name="Numbers"  style="plain"  color="#000000"  background="#00ffffff"  just="left" />
             <TextTraits font="SansSerif"  size="10"  name="Legend"  style="plain"  color="#000000"  background="#00ffffff"  just="left" />
             <WindowPosition x="0"  y="0"  width="0"  height="0"  displayed="0"  panelState="" />
           </GraphEnvironment>
         </Graph>
         <Subpopulations>
           <Population name="Lymphocytes"  annotation=""  owningGroup="所有样本"  expanded="1"  sortPriority="10"  count="1936" >
             <Graph smoothing="0"  backColor="#ffffff"  foreColor="#000000"  type="Pseudocolor"  fast="1"  rowCount="10000" >
               <Axis dimension="x"  name="Comp-BL1-A"  label=""  auto="auto" />
               <Axis dimension="y"  name="Comp-BL2-A"  label=""  auto="auto" />
               <GraphSettings level="5%"  smoothingHighResolution="1"  contourHighResolution="1"  histogramSmoothingCount="0"  graphResolution="256"  showOutliers="0"  drawLargeDots="0"  dotsToDraw="8000"  tint="le.chartfill.tinted.40"  lineWeight="le.lineweight.normal"  lineStyle="le.linestyle.solid" />
               <GraphEnvironment showGrid="0"  showAxes="tnlTNL"  showGates="1"  showFreqOnPlots="1"  showGateNameOnPlots="1"  showMedians="0"  showUncomped="0"  addEventParam="0"  lastYAxisName="" >
                 <TextTraits font="SansSerif"  size="12"  name="Labels"  style="plain"  color="#000000"  background="#00ffffff"  just="left" />
                 <TextTraits font="SansSerif"  size="12"  name="LayoutGates"  style="plain"  color="#000000"  background="#00ffffff"  just="left" />
                 <TextTraits font="SansSerif"  size="10"  name="Numbers"  style="plain"  color="#000000"  background="#00ffffff"  just="left" />
                 <TextTraits font="SansSerif"  size="10"  name="Legend"  style="plain"  color="#000000"  background="#00ffffff"  just="left" />
                 <WindowPosition x="454"  y="280"  width="390"  height="520"  displayed="0"  panelState="---" />
               </GraphEnvironment>
             </Graph>
             <Gate gating:id="ID1546406054" >
               <gating:PolygonGate eventsInside="1"  annoOffsetX="0"  annoOffsetY="0"  tint="#000000"  isTinted="0"  lineWeight="Normal"  userDefined="1"  quadId="-1"  gateResolution="256" >
                 <gating:dimension>
                   <data-type:fcs-dimension data-type:name="FSC-A" />
                 </gating:dimension>
                 <gating:dimension>
                   <data-type:fcs-dimension data-type:name="SSC-A" />
                 </gating:dimension>
                 <gating:vertex>
                   <gating:coordinate data-type:value="76835.3103448276" />
                   <gating:coordinate data-type:value="329395.6020942408" />
                 </gating:vertex>
                 <gating:vertex>
                   <gating:coordinate data-type:value="280222.8965517241" />
                   <gating:coordinate data-type:value="32939.5602094241" />
                 </gating:vertex>
                 <gating:vertex>
                   <gating:coordinate data-type:value="1035016.8275862068" />
                   <gating:coordinate data-type:value="175677.6544502618" />
                 </gating:vertex>
                 <gating:vertex>
                   <gating:coordinate data-type:value="1021457.6551724138" />
                   <gating:coordinate data-type:value="1032106.219895288" />
                 </gating:vertex>
                 <gating:vertex>
                   <gating:coordinate data-type:value="230505.9310344828" />
                   <gating:coordinate data-type:value="1015636.4397905759" />
                 </gating:vertex>
               </gating:PolygonGate>
             </Gate>
             <Subpopulations>
               <Population name="Q1: Ann-V-FITC-A- , PI-R-PE-A+"  annotation=""  owningGroup="所有样本"  expanded="1"  sortPriority="10"  count="28" >
                 <Graph smoothing="0"  backColor="#ffffff"  foreColor="#000000"  type="Pseudocolor"  fast="1"  rowCount="10000" >
                   <Axis dimension="x"  name="Comp-BL1-A"  label=""  auto="auto" />
                   <Axis dimension="y"  name="Comp-BL2-A"  label=""  auto="auto" />
                   <GraphSettings level="5%"  smoothingHighResolution="1"  contourHighResolution="1"  histogramSmoothingCount="0"  graphResolution="256"  showOutliers="0"  drawLargeDots="0"  dotsToDraw="8000"  tint="le.chartfill.tinted.40"  lineWeight="le.lineweight.normal"  lineStyle="le.linestyle.solid" />
                   <GraphEnvironment showGrid="0"  showAxes="tnlTNL"  showGates="1"  showFreqOnPlots="1"  showGateNameOnPlots="1"  showMedians="0"  showUncomped="0"  addEventParam="0"  lastYAxisName="" >
                    <TextTraits font="SansSerif"  size="12"  name="Labels"  style="plain"  color="#000000"  background="#00ffffff"  just="left" />
                    <TextTraits font="SansSerif"  size="12"  name="LayoutGates"  style="plain"  color="#000000"  background="#00ffffff"  just="left" />
                    <TextTraits font="SansSerif"  size="10"  name="Numbers"  style="plain"  color="#000000"  background="#00ffffff"  just="left" />
                    <TextTraits font="SansSerif"  size="10"  name="Legend"  style="plain"  color="#000000"  background="#00ffffff"  just="left" />
                    <WindowPosition x="454"  y="280"  width="390"  height="520"  displayed="1"  panelState="---" />
                   </GraphEnvironment>
                 </Graph>
                 <Gate gating:id="ID1599453584"  gating:parent_id="ID1546406054" >
                   <gating:RectangleGate eventsInside="1"  annoOffsetX="0"  annoOffsetY="0"  tint="#000000"  isTinted="0"  lineWeight="Normal"  userDefined="1"  percentX="0"  percentY="0" >
                    <gating:dimension gating:max="7354.022495642446" >
                    <data-type:fcs-dimension data-type:name="Comp-BL1-A" />
                    </gating:dimension>
                    <gating:dimension gating:min="3035.1199476174925" >
                    <data-type:fcs-dimension data-type:name="Comp-BL2-A" />
                    </gating:dimension>
                   </gating:RectangleGate>
                 </Gate>
               </Population>
               <Population name="Q2: Ann-V-FITC-A+ , PI-R-PE-A+"  annotation=""  owningGroup="所有样本"  expanded="1"  sortPriority="10"  count="245" >
                 <Graph smoothing="0"  backColor="#ffffff"  foreColor="#000000"  type="Pseudocolor"  fast="1"  rowCount="10000" >
                   <Axis dimension="x"  name="Comp-BL1-A"  label=""  auto="auto" />
                   <Axis dimension="y"  name="Comp-BL2-A"  label=""  auto="auto" />
                   <GraphSettings level="5%"  smoothingHighResolution="1"  contourHighResolution="1"  histogramSmoothingCount="0"  graphResolution="256"  showOutliers="0"  drawLargeDots="0"  dotsToDraw="8000"  tint="le.chartfill.tinted.40"  lineWeight="le.lineweight.normal"  lineStyle="le.linestyle.solid" />
                   <GraphEnvironment showGrid="0"  showAxes="tnlTNL"  showGates="1"  showFreqOnPlots="1"  showGateNameOnPlots="1"  showMedians="0"  showUncomped="0"  addEventParam="0"  lastYAxisName="" >
                    <TextTraits font="SansSerif"  size="12"  name="Labels"  style="plain"  color="#000000"  background="#00ffffff"  just="left" />
                    <TextTraits font="SansSerif"  size="12"  name="LayoutGates"  style="plain"  color="#000000"  background="#00ffffff"  just="left" />
                    <TextTraits font="SansSerif"  size="10"  name="Numbers"  style="plain"  color="#000000"  background="#00ffffff"  just="left" />
                    <TextTraits font="SansSerif"  size="10"  name="Legend"  style="plain"  color="#000000"  background="#00ffffff"  just="left" />
                    <WindowPosition x="454"  y="280"  width="390"  height="520"  displayed="1"  panelState="---" />
                   </GraphEnvironment>
                 </Graph>
                 <Gate gating:id="ID1963576789"  gating:parent_id="ID1546406054" >
                   <gating:RectangleGate eventsInside="1"  annoOffsetX="0"  annoOffsetY="0"  tint="#000000"  isTinted="0"  lineWeight="Normal"  userDefined="1"  percentX="0"  percentY="0" >
                    <gating:dimension gating:min="7354.022495642446" >
                    <data-type:fcs-dimension data-type:name="Comp-BL1-A" />
                    </gating:dimension>
                    <gating:dimension gating:min="3035.1199476174925" >
                    <data-type:fcs-dimension data-type:name="Comp-BL2-A" />
                    </gating:dimension>
                   </gating:RectangleGate>
                 </Gate>
               </Population>
               <Population name="Q3: Ann-V-FITC-A+ , PI-R-PE-A-"  annotation=""  owningGroup="所有样本"  expanded="1"  sortPriority="10"  count="1130" >
                 <Graph smoothing="0"  backColor="#ffffff"  foreColor="#000000"  type="Pseudocolor"  fast="1"  rowCount="10000" >
                   <Axis dimension="x"  name="Comp-BL1-A"  label=""  auto="auto" />
                   <Axis dimension="y"  name="Comp-BL2-A"  label=""  auto="auto" />
                   <GraphSettings level="5%"  smoothingHighResolution="1"  contourHighResolution="1"  histogramSmoothingCount="0"  graphResolution="256"  showOutliers="0"  drawLargeDots="0"  dotsToDraw="8000"  tint="le.chartfill.tinted.40"  lineWeight="le.lineweight.normal"  lineStyle="le.linestyle.solid" />
                   <GraphEnvironment showGrid="0"  showAxes="tnlTNL"  showGates="1"  showFreqOnPlots="1"  showGateNameOnPlots="1"  showMedians="0"  showUncomped="0"  addEventParam="0"  lastYAxisName="" >
                    <TextTraits font="SansSerif"  size="12"  name="Labels"  style="plain"  color="#000000"  background="#00ffffff"  just="left" />
                    <TextTraits font="SansSerif"  size="12"  name="LayoutGates"  style="plain"  color="#000000"  background="#00ffffff"  just="left" />
                    <TextTraits font="SansSerif"  size="10"  name="Numbers"  style="plain"  color="#000000"  background="#00ffffff"  just="left" />
                    <TextTraits font="SansSerif"  size="10"  name="Legend"  style="plain"  color="#000000"  background="#00ffffff"  just="left" />
                    <WindowPosition x="454"  y="280"  width="390"  height="520"  displayed="1"  panelState="---" />
                   </GraphEnvironment>
                 </Graph>
                 <Gate gating:id="ID1453889274"  gating:parent_id="ID1546406054" >
                   <gating:RectangleGate eventsInside="1"  annoOffsetX="0"  annoOffsetY="0"  tint="#000000"  isTinted="0"  lineWeight="Normal"  userDefined="1"  percentX="0"  percentY="0" >
                    <gating:dimension gating:min="7354.022495642446" >
                    <data-type:fcs-dimension data-type:name="Comp-BL1-A" />
                    </gating:dimension>
                    <gating:dimension gating:max="3035.1199476174925" >
                    <data-type:fcs-dimension data-type:name="Comp-BL2-A" />
                    </gating:dimension>
                   </gating:RectangleGate>
                 </Gate>
               </Population>
               <Population name="Q4: Ann-V-FITC-A- , PI-R-PE-A-"  annotation=""  owningGroup="所有样本"  expanded="1"  sortPriority="10"  count="533" >
                 <Graph smoothing="0"  backColor="#ffffff"  foreColor="#000000"  type="Pseudocolor"  fast="1"  rowCount="10000" >
                   <Axis dimension="x"  name="Comp-BL1-A"  label=""  auto="auto" />
                   <Axis dimension="y"  name="Comp-BL2-A"  label=""  auto="auto" />
                   <GraphSettings level="5%"  smoothingHighResolution="1"  contourHighResolution="1"  histogramSmoothingCount="0"  graphResolution="256"  showOutliers="0"  drawLargeDots="0"  dotsToDraw="8000"  tint="le.chartfill.tinted.40"  lineWeight="le.lineweight.normal"  lineStyle="le.linestyle.solid" />
                   <GraphEnvironment showGrid="0"  showAxes="tnlTNL"  showGates="1"  showFreqOnPlots="1"  showGateNameOnPlots="1"  showMedians="0"  showUncomped="0"  addEventParam="0"  lastYAxisName="" >
                    <TextTraits font="SansSerif"  size="12"  name="Labels"  style="plain"  color="#000000"  background="#00ffffff"  just="left" />
                    <TextTraits font="SansSerif"  size="12"  name="LayoutGates"  style="plain"  color="#000000"  background="#00ffffff"  just="left" />
                    <TextTraits font="SansSerif"  size="10"  name="Numbers"  style="plain"  color="#000000"  background="#00ffffff"  just="left" />
                    <TextTraits font="SansSerif"  size="10"  name="Legend"  style="plain"  color="#000000"  background="#00ffffff"  just="left" />
                    <WindowPosition x="454"  y="280"  width="390"  height="520"  displayed="1"  panelState="---" />
                   </GraphEnvironment>
                 </Graph>
                 <Gate gating:id="ID1448092552"  gating:parent_id="ID1546406054" >
                   <gating:RectangleGate eventsInside="1"  annoOffsetX="0"  annoOffsetY="0"  tint="#000000"  isTinted="0"  lineWeight="Normal"  userDefined="1"  percentX="0"  percentY="0" >
                    <gating:dimension gating:max="7354.022495642446" >
                    <data-type:fcs-dimension data-type:name="Comp-BL1-A" />
                    </gating:dimension>
                    <gating:dimension gating:max="3035.1199476174925" >
                    <data-type:fcs-dimension data-type:name="Comp-BL2-A" />
                    </gating:dimension>
                   </gating:RectangleGate>
                 </Gate>
               </Population>
             </Subpopulations>
           </Population>
         </Subpopulations>
       </SampleNode>
     </Sample>
     <Sample>
       <DataSet uri="file:/C:/Users/刘剑宇/Desktop/fig/fig8/LJY%20apoptosis_20190909-H9C2_KO-H2O2-HK.fcs"  sampleID="6" />
       <transforms:spilloverMatrix prefix="Comp-"  name="Acquisition-defined"  editable="0"  color="#c0c0c0"  version="FlowJo-10.0.7r2"  status="FINALIZED"  transforms:id="b829faa9-4c2b-4ae8-b252-e5e6fca2461b"  suffix="" >
         <data-type:parameters>
           <data-type:parameter data-type:name="BL1-A" />
           <data-type:parameter data-type:name="BL2-A" />
           <data-type:parameter data-type:name="BL1-H" />
           <data-type:parameter data-type:name="BL2-H" />
           <data-type:parameter data-type:name="BL1-W" />
           <data-type:parameter data-type:name="BL2-W" />
         </data-type:parameters>
         <transforms:spillover data-type:parameter="BL1-A" >
           <transforms:coefficient data-type:parameter="BL1-A"  transforms:value="1" />
           <transforms:coefficient data-type:parameter="BL2-A"  transforms:value="0.3534980118" />
           <transforms:coefficient data-type:parameter="BL1-H"  transforms:value="0" />
           <transforms:coefficient data-type:parameter="BL2-H"  transforms:value="0" />
           <transforms:coefficient data-type:parameter="BL1-W"  transforms:value="0" />
           <transforms:coefficient data-type:parameter="BL2-W"  transforms:value="0" />
         </transforms:spillover>
         <transforms:spillover data-type:parameter="BL2-A" >
           <transforms:coefficient data-type:parameter="BL1-A"  transforms:value="0" />
           <transforms:coefficient data-type:parameter="BL2-A"  transforms:value="1" />
           <transforms:coefficient data-type:parameter="BL1-H"  transforms:value="0" />
           <transforms:coefficient data-type:parameter="BL2-H"  transforms:value="0" />
           <transforms:coefficient data-type:parameter="BL1-W"  transforms:value="0" />
           <transforms:coefficient data-type:parameter="BL2-W"  transforms:value="0" />
         </transforms:spillover>
         <transforms:spillover data-type:parameter="BL1-H" >
           <transforms:coefficient data-type:parameter="BL1-A"  transforms:value="0" />
           <transforms:coefficient data-type:parameter="BL2-A"  transforms:value="0" />
           <transforms:coefficient data-type:parameter="BL1-H"  transforms:value="1" />
           <transforms:coefficient data-type:parameter="BL2-H"  transforms:value="0.3534980118" />
           <transforms:coefficient data-type:parameter="BL1-W"  transforms:value="0" />
           <transforms:coefficient data-type:parameter="BL2-W"  transforms:value="0" />
         </transforms:spillover>
         <transforms:spillover data-type:parameter="BL2-H" >
           <transforms:coefficient data-type:parameter="BL1-A"  transforms:value="0" />
           <transforms:coefficient data-type:parameter="BL2-A"  transforms:value="0" />
           <transforms:coefficient data-type:parameter="BL1-H"  transforms:value="0" />
           <transforms:coefficient data-type:parameter="BL2-H"  transforms:value="1" />
           <transforms:coefficient data-type:parameter="BL1-W"  transforms:value="0" />
           <transforms:coefficient data-type:parameter="BL2-W"  transforms:value="0" />
         </transforms:spillover>
         <transforms:spillover data-type:parameter="BL1-W" >
           <transforms:coefficient data-type:parameter="BL1-A"  transforms:value="0" />
           <transforms:coefficient data-type:parameter="BL2-A"  transforms:value="0" />
           <transforms:coefficient data-type:parameter="BL1-H"  transforms:value="0" />
           <transforms:coefficient data-type:parameter="BL2-H"  transforms:value="0" />
           <transforms:coefficient data-type:parameter="BL1-W"  transforms:value="1" />
           <transforms:coefficient data-type:parameter="BL2-W"  transforms:value="0" />
         </transforms:spillover>
         <transforms:spillover data-type:parameter="BL2-W" >
           <transforms:coefficient data-type:parameter="BL1-A"  transforms:value="0" />
           <transforms:coefficient data-type:parameter="BL2-A"  transforms:value="0" />
           <transforms:coefficient data-type:parameter="BL1-H"  transforms:value="0" />
           <transforms:coefficient data-type:parameter="BL2-H"  transforms:value="0" />
           <transforms:coefficient data-type:parameter="BL1-W"  transforms:value="0" />
           <transforms:coefficient data-type:parameter="BL2-W"  transforms:value="1" />
         </transforms:spillover>
       </transforms:spilloverMatrix>
       <Transformations>
         <transforms:linear transforms:minRange="0"  transforms:maxRange="32"  gain="1" >
           <data-type:parameter data-type:name="Time" />
         </transforms:linear>
         <transforms:linear transforms:minRange="0"  transforms:maxRange="1048576"  gain="1" >
           <data-type:parameter data-type:name="FSC-A" />
         </transforms:linear>
         <transforms:linear transforms:minRange="0"  transforms:maxRange="1048576"  gain="1" >
           <data-type:parameter data-type:name="SSC-A" />
         </transforms:linear>
         <transforms:log transforms:offset="100"  transforms:decades="3.5205999133" >
           <data-type:parameter data-type:name="BL1-A" />
         </transforms:log>
         <transforms:log transforms:offset="3.1622776602"  transforms:decades="4.5205999133" >
           <data-type:parameter data-type:name="BL2-A" />
         </transforms:log>
         <transforms:linear transforms:minRange="0"  transforms:maxRange="1048576"  gain="1" >
           <data-type:parameter data-type:name="FSC-H" />
         </transforms:linear>
         <transforms:linear transforms:minRange="0"  transforms:maxRange="1048576"  gain="1" >
           <data-type:parameter data-type:name="SSC-H" />
         </transforms:linear>
         <transforms:log transforms:offset="1"  transforms:decades="6.0205999133" >
           <data-type:parameter data-type:name="BL1-H" />
         </transforms:log>
         <transforms:log transforms:offset="1"  transforms:decades="6.0205999133" >
           <data-type:parameter data-type:name="BL2-H" />
         </transforms:log>
         <transforms:linear transforms:minRange="0"  transforms:maxRange="1024"  gain="1" >
           <data-type:parameter data-type:name="FSC-W" />
         </transforms:linear>
         <transforms:linear transforms:minRange="0"  transforms:maxRange="1024"  gain="1" >
           <data-type:parameter data-type:name="SSC-W" />
         </transforms:linear>
         <transforms:log transforms:offset="1"  transforms:decades="3.0102999566" >
           <data-type:parameter data-type:name="BL1-W" />
         </transforms:log>
         <transforms:log transforms:offset="1"  transforms:decades="3.0102999566" >
           <data-type:parameter data-type:name="BL2-W" />
         </transforms:log>
         <transforms:log transforms:offset="100"  transforms:decades="3.5205999133" >
           <data-type:parameter data-type:name="Comp-BL1-A" />
         </transforms:log>
         <transforms:log transforms:offset="3.1622776602"  transforms:decades="4.5205999133" >
           <data-type:parameter data-type:name="Comp-BL2-A" />
         </transforms:log>
         <transforms:log transforms:offset="1"  transforms:decades="6.0205999133" >
           <data-type:parameter data-type:name="Comp-BL1-H" />
         </transforms:log>
         <transforms:log transforms:offset="1"  transforms:decades="6.0205999133" >
           <data-type:parameter data-type:name="Comp-BL2-H" />
         </transforms:log>
         <transforms:log transforms:offset="1"  transforms:decades="3.0102999566" >
           <data-type:parameter data-type:name="Comp-BL1-W" />
         </transforms:log>
         <transforms:log transforms:offset="1"  transforms:decades="3.0102999566" >
           <data-type:parameter data-type:name="Comp-BL2-W" />
         </transforms:log>
       </Transformations>
       <Keywords>
         <Keyword name="$ENDANALYSIS"  value="000000000000" />
         <Keyword name="$BEGINANALYSIS"  value="000000000000" />
         <Keyword name="$ENDSTEXT"  value="000000000000" />
         <Keyword name="$BEGINSTEXT"  value="000000000000" />
         <Keyword name="$NEXTDATA"  value="000000000000" />
         <Keyword name="$ENDDATA"  value="000000528191" />
         <Keyword name="$BEGINDATA"  value="000000008192" />
         <Keyword name="$VOL"  value="18000" />
         <Keyword name="$TOT"  value="10000" />
         <Keyword name="$TIMESTEP"  value="0.001" />
         <Keyword name="$SYS"  value="OPTIXE2 Microsoft Windows 7 Professional " />
         <Keyword name="$SRC"  value="NA" />
         <Keyword name="$SPILLOVER"  value="6,BL1-A,BL2-A,BL1-H,BL2-H,BL1-W,BL2-W,1.000000,0.353498,0.000000,0.000000,0.000000,0.000000,0.000000,1.000000,0.000000,0.000000,0.000000,0.000000,0.000000,0.000000,1.000000,0.353498,0.000000,0.000000,0.000000,0.000000,0.000000,1.000000,0.000000,0.000000,0.000000,0.000000,0.000000,0.000000,1.000000,0.000000,0.000000,0.000000,0.000000,0.000000,0.000000,1.000000" />
         <Keyword name="$SMNO"  value="20190909-H9C2" />
         <Keyword name="$PROJ"  value="LJY apoptosis" />
         <Keyword name="$PLATENAME"  value="NA" />
         <Keyword name="$PLATEID"  value="NA" />
         <Keyword name="$PAR"  value="13" />
         <Keyword name="$P9V"  value="320" />
         <Keyword name="$P9S"  value="PI-R-PE-H" />
         <Keyword name="$P9R"  value="1048576" />
         <Keyword name="$P9N"  value="BL2-H" />
         <Keyword name="$P9L"  value="488" />
         <Keyword name="$P9F"  value="574_26" />
         <Keyword name="$P9E"  value="0,0" />
         <Keyword name="$P9B"  value="32" />
         <Keyword name="$P8V"  value="300" />
         <Keyword name="$P8S"  value="Ann-V-FITC-H" />
         <Keyword name="$P8R"  value="1048576" />
         <Keyword name="$P8N"  value="BL1-H" />
         <Keyword name="$P8L"  value="488" />
         <Keyword name="$P8F"  value="530_30" />
         <Keyword name="$P8E"  value="0,0" />
         <Keyword name="$P8B"  value="32" />
         <Keyword name="$P7V"  value="300" />
         <Keyword name="$P7S"  value="SSC-H" />
         <Keyword name="$P7R"  value="1048576" />
         <Keyword name="$P7N"  value="SSC-H" />
         <Keyword name="$P7L"  value="488" />
         <Keyword name="$P7F"  value="488_10" />
         <Keyword name="$P7E"  value="0,0" />
         <Keyword name="$P7B"  value="32" />
         <Keyword name="$P6V"  value="120" />
         <Keyword name="$P6S"  value="FSC-H" />
         <Keyword name="$P6R"  value="1048576" />
         <Keyword name="$P6N"  value="FSC-H" />
         <Keyword name="$P6L"  value="488" />
         <Keyword name="$P6F"  value="NA" />
         <Keyword name="$P6E"  value="0,0" />
         <Keyword name="$P6B"  value="32" />
         <Keyword name="$P5V"  value="320" />
         <Keyword name="$P5S"  value="PI-R-PE-A" />
         <Keyword name="$P5R"  value="1048576" />
         <Keyword name="$P5N"  value="BL2-A" />
         <Keyword name="$P5L"  value="488" />
         <Keyword name="$P5F"  value="574_26" />
         <Keyword name="$P5E"  value="0,0" />
         <Keyword name="$P5B"  value="32" />
         <Keyword name="$P4V"  value="300" />
         <Keyword name="$P4S"  value="Ann-V-FITC-A" />
         <Keyword name="$P4R"  value="1048576" />
         <Keyword name="$P4N"  value="BL1-A" />
         <Keyword name="$P4L"  value="488" />
         <Keyword name="$P4F"  value="530_30" />
         <Keyword name="$P4E"  value="0,0" />
         <Keyword name="$P4B"  value="32" />
         <Keyword name="$P3V"  value="300" />
         <Keyword name="$P3S"  value="SSC-A" />
         <Keyword name="$P3R"  value="1048576" />
         <Keyword name="$P3N"  value="SSC-A" />
         <Keyword name="$P3L"  value="488" />
         <Keyword name="$P3F"  value="488_10" />
         <Keyword name="$P3E"  value="0,0" />
         <Keyword name="$P3B"  value="32" />
         <Keyword name="$P2V"  value="120" />
         <Keyword name="$P2S"  value="FSC-A" />
         <Keyword name="$P2R"  value="1048576" />
         <Keyword name="$P2N"  value="FSC-A" />
         <Keyword name="$P2L"  value="488" />
         <Keyword name="$P2F"  value="NA" />
         <Keyword name="$P2E"  value="0,0" />
         <Keyword name="$P2B"  value="32" />
         <Keyword name="$P1V"  value="NA" />
         <Keyword name="$P1S"  value="Time" />
         <Keyword name="$P1R"  value="128" />
         <Keyword name="$P1N"  value="Time" />
         <Keyword name="$P1L"  value="NA" />
         <Keyword name="$P1F"  value="NA" />
         <Keyword name="$P1E"  value="0,0" />
         <Keyword name="$P1B"  value="32" />
         <Keyword name="$P13V"  value="320" />
         <Keyword name="$P13S"  value="PI-R-PE-W" />
         <Keyword name="$P13R"  value="1024" />
         <Keyword name="$P13N"  value="BL2-W" />
         <Keyword name="$P13L"  value="488" />
         <Keyword name="$P13F"  value="574_26" />
         <Keyword name="$P13E"  value="0,0" />
         <Keyword name="$P13B"  value="32" />
         <Keyword name="$P12V"  value="300" />
         <Keyword name="$P12S"  value="Ann-V-FITC-W" />
         <Keyword name="$P12R"  value="1024" />
         <Keyword name="$P12N"  value="BL1-W" />
         <Keyword name="$P12L"  value="488" />
         <Keyword name="$P12F"  value="530_30" />
         <Keyword name="$P12E"  value="0,0" />
         <Keyword name="$P12B"  value="32" />
         <Keyword name="$P11V"  value="300" />
         <Keyword name="$P11S"  value="SSC-W" />
         <Keyword name="$P11R"  value="1024" />
         <Keyword name="$P11N"  value="SSC-W" />
         <Keyword name="$P11L"  value="488" />
         <Keyword name="$P11F"  value="488_10" />
         <Keyword name="$P11E"  value="0,0" />
         <Keyword name="$P11B"  value="32" />
         <Keyword name="$P10V"  value="120" />
         <Keyword name="$P10S"  value="FSC-W" />
         <Keyword name="$P10R"  value="1024" />
         <Keyword name="$P10N"  value="FSC-W" />
         <Keyword name="$P10L"  value="488" />
         <Keyword name="$P10F"  value="NA" />
         <Keyword name="$P10E"  value="0,0" />
         <Keyword name="$P10B"  value="32" />
         <Keyword name="$ORIGINALITY"  value="NonDataModified" />
         <Keyword name="$OP"  value="admin default" />
         <Keyword name="$MODE"  value="L" />
         <Keyword name="$LOST"  value="0" />
         <Keyword name="$LAST_MODIFIER"  value="admin" />
         <Keyword name="$LAST_MODIFIED"  value="13-Jun-2021 16:59:33" />
         <Keyword name="$INST"  value="NA" />
         <Keyword name="$FIL"  value="KO-H2O2-HK.fcs" />
         <Keyword name="$EXP"  value="NA" />
         <Keyword name="$ETIM"  value="10:55:53" />
         <Keyword name="$DATE"  value="01-Aug-2020" />
         <Keyword name="$DATATYPE"  value="F" />
         <Keyword name="$CYTSN"  value="AFC2_INVALID_SERIAL" />
         <Keyword name="$CYT"  value="4486516 Attune NxT Acoustic Focusing Cytometer (Lasers: BRXX)" />
         <Keyword name="$COM"  value="NA" />
         <Keyword name="$CELLS"  value="NA" />
         <Keyword name="$BYTEORD"  value="1,2,3,4" />
         <Keyword name="$BTIM"  value="10:54:30" />
         <Keyword name="#WINEXT"  value="0" />
         <Keyword name="#WIDTHTHRESHOLD"  value="1000" />
         <Keyword name="#TR1"  value="OR_FSC,25000" />
         <Keyword name="#PTRESULT"  value="Pass" />
         <Keyword name="#PTDATE"  value="08-Aug-2019" />
         <Keyword name="#P9Target"  value="PI" />
         <Keyword name="#P9Label"  value="R-PE" />
         <Keyword name="#P8Target"  value="Ann-V" />
         <Keyword name="#P8Label"  value="FITC" />
         <Keyword name="#P5Target"  value="PI" />
         <Keyword name="#P5Label"  value="R-PE" />
         <Keyword name="#P4Target"  value="Ann-V" />
         <Keyword name="#P4Label"  value="FITC" />
         <Keyword name="#P1Target"  value="NA" />
         <Keyword name="#P1Label"  value="NA" />
         <Keyword name="#P13Target"  value="PI" />
         <Keyword name="#P13Label"  value="R-PE" />
         <Keyword name="#P12Target"  value="Ann-V" />
         <Keyword name="#P12Label"  value="FITC" />
         <Keyword name="#LASERCONFIG"  value="BR" />
         <Keyword name="#LASER2DELAY"  value="1500" />
         <Keyword name="#LASER2COLOR"  value="Red" />
         <Keyword name="#LASER2ASF"  value="1.08" />
         <Keyword name="#LASER1DELAY"  value="1100" />
         <Keyword name="#LASER1COLOR"  value="Blue" />
         <Keyword name="#LASER1ASF"  value="1.05" />
         <Keyword name="#FLOWRATE"  value="12.5" />
         <Keyword name="FJ_FCS_VERSION"  value="3" />
         <Keyword name="$P14N"  value="Comp-BL1-A" />
         <Keyword name="$P14S"  value="Ann-V-FITC-A" />
         <Keyword name="$P14R"  value="331588" />
         <Keyword name="$P15N"  value="Comp-BL2-A" />
         <Keyword name="$P15S"  value="PI-R-PE-A" />
         <Keyword name="$P15R"  value="104857" />
         <Keyword name="$P16N"  value="Comp-BL1-H" />
         <Keyword name="$P16S"  value="Ann-V-FITC-H" />
         <Keyword name="$P16R"  value="1048576" />
         <Keyword name="$P17N"  value="Comp-BL2-H" />
         <Keyword name="$P17S"  value="PI-R-PE-H" />
         <Keyword name="$P17R"  value="1048576" />
         <Keyword name="$P18N"  value="Comp-BL1-W" />
         <Keyword name="$P18S"  value="Ann-V-FITC-W" />
         <Keyword name="$P18R"  value="1023" />
         <Keyword name="$P19N"  value="Comp-BL2-W" />
         <Keyword name="$P19S"  value="PI-R-PE-W" />
         <Keyword name="$P19R"  value="1023" />
         <Keyword name="$P1G"  value="1.0" />
       </Keywords>
       <SampleNode name="KO-H2O2-HK.fcs"  annotation=""  owningGroup=""  expanded="1"  sortPriority="10"  count="10000"  sampleID="6" >
         <Graph smoothing="0"  backColor="#ffffff"  foreColor="#000000"  type="Pseudocolor"  fast="1"  rowCount="10000" >
           <Axis dimension="x"  name="FSC-A"  label=""  auto="auto" />
           <Axis dimension="y"  name="SSC-A"  label=""  auto="auto" />
           <GraphSettings level="5%"  smoothingHighResolution="1"  contourHighResolution="1"  histogramSmoothingCount="0"  graphResolution="256"  showOutliers="0"  drawLargeDots="0"  dotsToDraw="8000"  tint="le.chartfill.tinted.40"  lineWeight="le.lineweight.normal"  lineStyle="le.linestyle.solid" />
           <GraphEnvironment showGrid="0"  showAxes="tnlTNL"  showGates="1"  showFreqOnPlots="1"  showGateNameOnPlots="1"  showMedians="0"  showUncomped="0"  addEventParam="0"  lastYAxisName="" >
             <TextTraits font="SansSerif"  size="12"  name="Labels"  style="plain"  color="#000000"  background="#00ffffff"  just="left" />
             <TextTraits font="SansSerif"  size="12"  name="LayoutGates"  style="plain"  color="#000000"  background="#00ffffff"  just="left" />
             <TextTraits font="SansSerif"  size="10"  name="Numbers"  style="plain"  color="#000000"  background="#00ffffff"  just="left" />
             <TextTraits font="SansSerif"  size="10"  name="Legend"  style="plain"  color="#000000"  background="#00ffffff"  just="left" />
             <WindowPosition x="0"  y="0"  width="0"  height="0"  displayed="0"  panelState="" />
           </GraphEnvironment>
         </Graph>
         <Subpopulations>
           <Population name="Lymphocytes"  annotation=""  owningGroup="所有样本"  expanded="1"  sortPriority="10"  count="1312" >
             <Graph smoothing="0"  backColor="#ffffff"  foreColor="#000000"  type="Pseudocolor"  fast="1"  rowCount="10000" >
               <Axis dimension="x"  name="Comp-BL1-A"  label=""  auto="auto" />
               <Axis dimension="y"  name="Comp-BL2-A"  label=""  auto="auto" />
               <GraphSettings level="5%"  smoothingHighResolution="1"  contourHighResolution="1"  histogramSmoothingCount="0"  graphResolution="256"  showOutliers="0"  drawLargeDots="0"  dotsToDraw="8000"  tint="le.chartfill.tinted.40"  lineWeight="le.lineweight.normal"  lineStyle="le.linestyle.solid" />
               <GraphEnvironment showGrid="0"  showAxes="tnlTNL"  showGates="1"  showFreqOnPlots="1"  showGateNameOnPlots="1"  showMedians="0"  showUncomped="0"  addEventParam="0"  lastYAxisName="" >
                 <TextTraits font="SansSerif"  size="12"  name="Labels"  style="plain"  color="#000000"  background="#00ffffff"  just="left" />
                 <TextTraits font="SansSerif"  size="12"  name="LayoutGates"  style="plain"  color="#000000"  background="#00ffffff"  just="left" />
                 <TextTraits font="SansSerif"  size="10"  name="Numbers"  style="plain"  color="#000000"  background="#00ffffff"  just="left" />
                 <TextTraits font="SansSerif"  size="10"  name="Legend"  style="plain"  color="#000000"  background="#00ffffff"  just="left" />
                 <WindowPosition x="454"  y="280"  width="390"  height="520"  displayed="0"  panelState="---" />
               </GraphEnvironment>
             </Graph>
             <Gate gating:id="ID659350013" >
               <gating:PolygonGate eventsInside="1"  annoOffsetX="0"  annoOffsetY="0"  tint="#000000"  isTinted="0"  lineWeight="Normal"  userDefined="1"  quadId="-1"  gateResolution="256" >
                 <gating:dimension>
                   <data-type:fcs-dimension data-type:name="FSC-A" />
                 </gating:dimension>
                 <gating:dimension>
                   <data-type:fcs-dimension data-type:name="SSC-A" />
                 </gating:dimension>
                 <gating:vertex>
                   <gating:coordinate data-type:value="76835.3103448276" />
                   <gating:coordinate data-type:value="329395.6020942408" />
                 </gating:vertex>
                 <gating:vertex>
                   <gating:coordinate data-type:value="280222.8965517241" />
                   <gating:coordinate data-type:value="32939.5602094241" />
                 </gating:vertex>
                 <gating:vertex>
                   <gating:coordinate data-type:value="1035016.8275862068" />
                   <gating:coordinate data-type:value="175677.6544502618" />
                 </gating:vertex>
                 <gating:vertex>
                   <gating:coordinate data-type:value="1021457.6551724138" />
                   <gating:coordinate data-type:value="1032106.219895288" />
                 </gating:vertex>
                 <gating:vertex>
                   <gating:coordinate data-type:value="230505.9310344828" />
                   <gating:coordinate data-type:value="1015636.4397905759" />
                 </gating:vertex>
               </gating:PolygonGate>
             </Gate>
             <Subpopulations>
               <Population name="Q1: Ann-V-FITC-A- , PI-R-PE-A+"  annotation=""  owningGroup="所有样本"  expanded="1"  sortPriority="10"  count="16" >
                 <Graph smoothing="0"  backColor="#ffffff"  foreColor="#000000"  type="Pseudocolor"  fast="1"  rowCount="10000" >
                   <Axis dimension="x"  name="Comp-BL1-A"  label=""  auto="auto" />
                   <Axis dimension="y"  name="Comp-BL2-A"  label=""  auto="auto" />
                   <GraphSettings level="5%"  smoothingHighResolution="1"  contourHighResolution="1"  histogramSmoothingCount="0"  graphResolution="256"  showOutliers="0"  drawLargeDots="0"  dotsToDraw="8000"  tint="le.chartfill.tinted.40"  lineWeight="le.lineweight.normal"  lineStyle="le.linestyle.solid" />
                   <GraphEnvironment showGrid="0"  showAxes="tnlTNL"  showGates="1"  showFreqOnPlots="1"  showGateNameOnPlots="1"  showMedians="0"  showUncomped="0"  addEventParam="0"  lastYAxisName="" >
                    <TextTraits font="SansSerif"  size="12"  name="Labels"  style="plain"  color="#000000"  background="#00ffffff"  just="left" />
                    <TextTraits font="SansSerif"  size="12"  name="LayoutGates"  style="plain"  color="#000000"  background="#00ffffff"  just="left" />
                    <TextTraits font="SansSerif"  size="10"  name="Numbers"  style="plain"  color="#000000"  background="#00ffffff"  just="left" />
                    <TextTraits font="SansSerif"  size="10"  name="Legend"  style="plain"  color="#000000"  background="#00ffffff"  just="left" />
                    <WindowPosition x="454"  y="280"  width="390"  height="520"  displayed="1"  panelState="---" />
                   </GraphEnvironment>
                 </Graph>
                 <Gate gating:id="ID680049971"  gating:parent_id="ID659350013" >
                   <gating:RectangleGate eventsInside="1"  annoOffsetX="0"  annoOffsetY="0"  tint="#000000"  isTinted="0"  lineWeight="Normal"  userDefined="1"  percentX="0"  percentY="0" >
                    <gating:dimension gating:max="7354.022495642446" >
                    <data-type:fcs-dimension data-type:name="Comp-BL1-A" />
                    </gating:dimension>
                    <gating:dimension gating:min="3035.1199476174925" >
                    <data-type:fcs-dimension data-type:name="Comp-BL2-A" />
                    </gating:dimension>
                   </gating:RectangleGate>
                 </Gate>
               </Population>
               <Population name="Q2: Ann-V-FITC-A+ , PI-R-PE-A+"  annotation=""  owningGroup="所有样本"  expanded="1"  sortPriority="10"  count="152" >
                 <Graph smoothing="0"  backColor="#ffffff"  foreColor="#000000"  type="Pseudocolor"  fast="1"  rowCount="10000" >
                   <Axis dimension="x"  name="Comp-BL1-A"  label=""  auto="auto" />
                   <Axis dimension="y"  name="Comp-BL2-A"  label=""  auto="auto" />
                   <GraphSettings level="5%"  smoothingHighResolution="1"  contourHighResolution="1"  histogramSmoothingCount="0"  graphResolution="256"  showOutliers="0"  drawLargeDots="0"  dotsToDraw="8000"  tint="le.chartfill.tinted.40"  lineWeight="le.lineweight.normal"  lineStyle="le.linestyle.solid" />
                   <GraphEnvironment showGrid="0"  showAxes="tnlTNL"  showGates="1"  showFreqOnPlots="1"  showGateNameOnPlots="1"  showMedians="0"  showUncomped="0"  addEventParam="0"  lastYAxisName="" >
                    <TextTraits font="SansSerif"  size="12"  name="Labels"  style="plain"  color="#000000"  background="#00ffffff"  just="left" />
                    <TextTraits font="SansSerif"  size="12"  name="LayoutGates"  style="plain"  color="#000000"  background="#00ffffff"  just="left" />
                    <TextTraits font="SansSerif"  size="10"  name="Numbers"  style="plain"  color="#000000"  background="#00ffffff"  just="left" />
                    <TextTraits font="SansSerif"  size="10"  name="Legend"  style="plain"  color="#000000"  background="#00ffffff"  just="left" />
                    <WindowPosition x="454"  y="280"  width="390"  height="520"  displayed="1"  panelState="---" />
                   </GraphEnvironment>
                 </Graph>
                 <Gate gating:id="ID691893263"  gating:parent_id="ID659350013" >
                   <gating:RectangleGate eventsInside="1"  annoOffsetX="0"  annoOffsetY="0"  tint="#000000"  isTinted="0"  lineWeight="Normal"  userDefined="1"  percentX="0"  percentY="0" >
                    <gating:dimension gating:min="7354.022495642446" >
                    <data-type:fcs-dimension data-type:name="Comp-BL1-A" />
                    </gating:dimension>
                    <gating:dimension gating:min="3035.1199476174925" >
                    <data-type:fcs-dimension data-type:name="Comp-BL2-A" />
                    </gating:dimension>
                   </gating:RectangleGate>
                 </Gate>
               </Population>
               <Population name="Q3: Ann-V-FITC-A+ , PI-R-PE-A-"  annotation=""  owningGroup="所有样本"  expanded="1"  sortPriority="10"  count="875" >
                 <Graph smoothing="0"  backColor="#ffffff"  foreColor="#000000"  type="Pseudocolor"  fast="1"  rowCount="10000" >
                   <Axis dimension="x"  name="Comp-BL1-A"  label=""  auto="auto" />
                   <Axis dimension="y"  name="Comp-BL2-A"  label=""  auto="auto" />
                   <GraphSettings level="5%"  smoothingHighResolution="1"  contourHighResolution="1"  histogramSmoothingCount="0"  graphResolution="256"  showOutliers="0"  drawLargeDots="0"  dotsToDraw="8000"  tint="le.chartfill.tinted.40"  lineWeight="le.lineweight.normal"  lineStyle="le.linestyle.solid" />
                   <GraphEnvironment showGrid="0"  showAxes="tnlTNL"  showGates="1"  showFreqOnPlots="1"  showGateNameOnPlots="1"  showMedians="0"  showUncomped="0"  addEventParam="0"  lastYAxisName="" >
                    <TextTraits font="SansSerif"  size="12"  name="Labels"  style="plain"  color="#000000"  background="#00ffffff"  just="left" />
                    <TextTraits font="SansSerif"  size="12"  name="LayoutGates"  style="plain"  color="#000000"  background="#00ffffff"  just="left" />
                    <TextTraits font="SansSerif"  size="10"  name="Numbers"  style="plain"  color="#000000"  background="#00ffffff"  just="left" />
                    <TextTraits font="SansSerif"  size="10"  name="Legend"  style="plain"  color="#000000"  background="#00ffffff"  just="left" />
                    <WindowPosition x="454"  y="280"  width="390"  height="520"  displayed="1"  panelState="---" />
                   </GraphEnvironment>
                 </Graph>
                 <Gate gating:id="ID26122736"  gating:parent_id="ID659350013" >
                   <gating:RectangleGate eventsInside="1"  annoOffsetX="0"  annoOffsetY="0"  tint="#000000"  isTinted="0"  lineWeight="Normal"  userDefined="1"  percentX="0"  percentY="0" >
                    <gating:dimension gating:min="7354.022495642446" >
                    <data-type:fcs-dimension data-type:name="Comp-BL1-A" />
                    </gating:dimension>
                    <gating:dimension gating:max="3035.1199476174925" >
                    <data-type:fcs-dimension data-type:name="Comp-BL2-A" />
                    </gating:dimension>
                   </gating:RectangleGate>
                 </Gate>
               </Population>
               <Population name="Q4: Ann-V-FITC-A- , PI-R-PE-A-"  annotation=""  owningGroup="所有样本"  expanded="1"  sortPriority="10"  count="269" >
                 <Graph smoothing="0"  backColor="#ffffff"  foreColor="#000000"  type="Pseudocolor"  fast="1"  rowCount="10000" >
                   <Axis dimension="x"  name="Comp-BL1-A"  label=""  auto="auto" />
                   <Axis dimension="y"  name="Comp-BL2-A"  label=""  auto="auto" />
                   <GraphSettings level="5%"  smoothingHighResolution="1"  contourHighResolution="1"  histogramSmoothingCount="0"  graphResolution="256"  showOutliers="0"  drawLargeDots="0"  dotsToDraw="8000"  tint="le.chartfill.tinted.40"  lineWeight="le.lineweight.normal"  lineStyle="le.linestyle.solid" />
                   <GraphEnvironment showGrid="0"  showAxes="tnlTNL"  showGates="1"  showFreqOnPlots="1"  showGateNameOnPlots="1"  showMedians="0"  showUncomped="0"  addEventParam="0"  lastYAxisName="" >
                    <TextTraits font="SansSerif"  size="12"  name="Labels"  style="plain"  color="#000000"  background="#00ffffff"  just="left" />
                    <TextTraits font="SansSerif"  size="12"  name="LayoutGates"  style="plain"  color="#000000"  background="#00ffffff"  just="left" />
                    <TextTraits font="SansSerif"  size="10"  name="Numbers"  style="plain"  color="#000000"  background="#00ffffff"  just="left" />
                    <TextTraits font="SansSerif"  size="10"  name="Legend"  style="plain"  color="#000000"  background="#00ffffff"  just="left" />
                    <WindowPosition x="454"  y="280"  width="390"  height="520"  displayed="1"  panelState="---" />
                   </GraphEnvironment>
                 </Graph>
                 <Gate gating:id="ID958159964"  gating:parent_id="ID659350013" >
                   <gating:RectangleGate eventsInside="1"  annoOffsetX="0"  annoOffsetY="0"  tint="#000000"  isTinted="0"  lineWeight="Normal"  userDefined="1"  percentX="0"  percentY="0" >
                    <gating:dimension gating:max="7354.022495642446" >
                    <data-type:fcs-dimension data-type:name="Comp-BL1-A" />
                    </gating:dimension>
                    <gating:dimension gating:max="3035.1199476174925" >
                    <data-type:fcs-dimension data-type:name="Comp-BL2-A" />
                    </gating:dimension>
                   </gating:RectangleGate>
                 </Gate>
               </Population>
             </Subpopulations>
           </Population>
         </Subpopulations>
       </SampleNode>
     </Sample>
     <Sample>
       <DataSet uri="file:/C:/Users/刘剑宇/Desktop/fig/fig8/LJY%20apoptosis_20190909-H9C2_WT-H2O2-DMSO.fcs"  sampleID="3" />
       <transforms:spilloverMatrix prefix="Comp-"  name="Acquisition-defined"  editable="0"  color="#c0c0c0"  version="FlowJo-10.0.7r2"  status="FINALIZED"  transforms:id="b829faa9-4c2b-4ae8-b252-e5e6fca2461b"  suffix="" >
         <data-type:parameters>
           <data-type:parameter data-type:name="BL1-A" />
           <data-type:parameter data-type:name="BL2-A" />
           <data-type:parameter data-type:name="BL1-H" />
           <data-type:parameter data-type:name="BL2-H" />
           <data-type:parameter data-type:name="BL1-W" />
           <data-type:parameter data-type:name="BL2-W" />
         </data-type:parameters>
         <transforms:spillover data-type:parameter="BL1-A" >
           <transforms:coefficient data-type:parameter="BL1-A"  transforms:value="1" />
           <transforms:coefficient data-type:parameter="BL2-A"  transforms:value="0.3534980118" />
           <transforms:coefficient data-type:parameter="BL1-H"  transforms:value="0" />
           <transforms:coefficient data-type:parameter="BL2-H"  transforms:value="0" />
           <transforms:coefficient data-type:parameter="BL1-W"  transforms:value="0" />
           <transforms:coefficient data-type:parameter="BL2-W"  transforms:value="0" />
         </transforms:spillover>
         <transforms:spillover data-type:parameter="BL2-A" >
           <transforms:coefficient data-type:parameter="BL1-A"  transforms:value="0" />
           <transforms:coefficient data-type:parameter="BL2-A"  transforms:value="1" />
           <transforms:coefficient data-type:parameter="BL1-H"  transforms:value="0" />
           <transforms:coefficient data-type:parameter="BL2-H"  transforms:value="0" />
           <transforms:coefficient data-type:parameter="BL1-W"  transforms:value="0" />
           <transforms:coefficient data-type:parameter="BL2-W"  transforms:value="0" />
         </transforms:spillover>
         <transforms:spillover data-type:parameter="BL1-H" >
           <transforms:coefficient data-type:parameter="BL1-A"  transforms:value="0" />
           <transforms:coefficient data-type:parameter="BL2-A"  transforms:value="0" />
           <transforms:coefficient data-type:parameter="BL1-H"  transforms:value="1" />
           <transforms:coefficient data-type:parameter="BL2-H"  transforms:value="0.3534980118" />
           <transforms:coefficient data-type:parameter="BL1-W"  transforms:value="0" />
           <transforms:coefficient data-type:parameter="BL2-W"  transforms:value="0" />
         </transforms:spillover>
         <transforms:spillover data-type:parameter="BL2-H" >
           <transforms:coefficient data-type:parameter="BL1-A"  transforms:value="0" />
           <transforms:coefficient data-type:parameter="BL2-A"  transforms:value="0" />
           <transforms:coefficient data-type:parameter="BL1-H"  transforms:value="0" />
           <transforms:coefficient data-type:parameter="BL2-H"  transforms:value="1" />
           <transforms:coefficient data-type:parameter="BL1-W"  transforms:value="0" />
           <transforms:coefficient data-type:parameter="BL2-W"  transforms:value="0" />
         </transforms:spillover>
         <transforms:spillover data-type:parameter="BL1-W" >
           <transforms:coefficient data-type:parameter="BL1-A"  transforms:value="0" />
           <transforms:coefficient data-type:parameter="BL2-A"  transforms:value="0" />
           <transforms:coefficient data-type:parameter="BL1-H"  transforms:value="0" />
           <transforms:coefficient data-type:parameter="BL2-H"  transforms:value="0" />
           <transforms:coefficient data-type:parameter="BL1-W"  transforms:value="1" />
           <transforms:coefficient data-type:parameter="BL2-W"  transforms:value="0" />
         </transforms:spillover>
         <transforms:spillover data-type:parameter="BL2-W" >
           <transforms:coefficient data-type:parameter="BL1-A"  transforms:value="0" />
           <transforms:coefficient data-type:parameter="BL2-A"  transforms:value="0" />
           <transforms:coefficient data-type:parameter="BL1-H"  transforms:value="0" />
           <transforms:coefficient data-type:parameter="BL2-H"  transforms:value="0" />
           <transforms:coefficient data-type:parameter="BL1-W"  transforms:value="0" />
           <transforms:coefficient data-type:parameter="BL2-W"  transforms:value="1" />
         </transforms:spillover>
       </transforms:spilloverMatrix>
       <Transformations>
         <transforms:linear transforms:minRange="0"  transforms:maxRange="32"  gain="1" >
           <data-type:parameter data-type:name="Time" />
         </transforms:linear>
         <transforms:linear transforms:minRange="0"  transforms:maxRange="1048576"  gain="1" >
           <data-type:parameter data-type:name="FSC-A" />
         </transforms:linear>
         <transforms:linear transforms:minRange="0"  transforms:maxRange="1048576"  gain="1" >
           <data-type:parameter data-type:name="SSC-A" />
         </transforms:linear>
         <transforms:log transforms:offset="100"  transforms:decades="3.5205999133" >
           <data-type:parameter data-type:name="BL1-A" />
         </transforms:log>
         <transforms:log transforms:offset="3.1622776602"  transforms:decades="4.5205999133" >
           <data-type:parameter data-type:name="BL2-A" />
         </transforms:log>
         <transforms:linear transforms:minRange="0"  transforms:maxRange="1048576"  gain="1" >
           <data-type:parameter data-type:name="FSC-H" />
         </transforms:linear>
         <transforms:linear transforms:minRange="0"  transforms:maxRange="1048576"  gain="1" >
           <data-type:parameter data-type:name="SSC-H" />
         </transforms:linear>
         <transforms:log transforms:offset="1"  transforms:decades="6.0205999133" >
           <data-type:parameter data-type:name="BL1-H" />
         </transforms:log>
         <transforms:log transforms:offset="1"  transforms:decades="6.0205999133" >
           <data-type:parameter data-type:name="BL2-H" />
         </transforms:log>
         <transforms:linear transforms:minRange="0"  transforms:maxRange="1024"  gain="1" >
           <data-type:parameter data-type:name="FSC-W" />
         </transforms:linear>
         <transforms:linear transforms:minRange="0"  transforms:maxRange="1024"  gain="1" >
           <data-type:parameter data-type:name="SSC-W" />
         </transforms:linear>
         <transforms:log transforms:offset="1"  transforms:decades="3.0102999566" >
           <data-type:parameter data-type:name="BL1-W" />
         </transforms:log>
         <transforms:log transforms:offset="1"  transforms:decades="3.0102999566" >
           <data-type:parameter data-type:name="BL2-W" />
         </transforms:log>
         <transforms:log transforms:offset="100"  transforms:decades="3.5205999133" >
           <data-type:parameter data-type:name="Comp-BL1-A" />
         </transforms:log>
         <transforms:log transforms:offset="3.1622776602"  transforms:decades="4.5205999133" >
           <data-type:parameter data-type:name="Comp-BL2-A" />
         </transforms:log>
         <transforms:log transforms:offset="1"  transforms:decades="6.0205999133" >
           <data-type:parameter data-type:name="Comp-BL1-H" />
         </transforms:log>
         <transforms:log transforms:offset="1"  transforms:decades="6.0205999133" >
           <data-type:parameter data-type:name="Comp-BL2-H" />
         </transforms:log>
         <transforms:log transforms:offset="1"  transforms:decades="3.0102999566" >
           <data-type:parameter data-type:name="Comp-BL1-W" />
         </transforms:log>
         <transforms:log transforms:offset="1"  transforms:decades="3.0102999566" >
           <data-type:parameter data-type:name="Comp-BL2-W" />
         </transforms:log>
       </Transformations>
       <Keywords>
         <Keyword name="$ENDANALYSIS"  value="000000000000" />
         <Keyword name="$BEGINANALYSIS"  value="000000000000" />
         <Keyword name="$ENDSTEXT"  value="000000000000" />
         <Keyword name="$BEGINSTEXT"  value="000000000000" />
         <Keyword name="$NEXTDATA"  value="000000000000" />
         <Keyword name="$ENDDATA"  value="000000528191" />
         <Keyword name="$BEGINDATA"  value="000000008192" />
         <Keyword name="$VOL"  value="8000" />
         <Keyword name="$TOT"  value="10000" />
         <Keyword name="$TIMESTEP"  value="0.001" />
         <Keyword name="$SYS"  value="OPTIXE2 Microsoft Windows 7 Professional " />
         <Keyword name="$SRC"  value="NA" />
         <Keyword name="$SPILLOVER"  value="6,BL1-A,BL2-A,BL1-H,BL2-H,BL1-W,BL2-W,1.000000,0.353498,0.000000,0.000000,0.000000,0.000000,0.000000,1.000000,0.000000,0.000000,0.000000,0.000000,0.000000,0.000000,1.000000,0.353498,0.000000,0.000000,0.000000,0.000000,0.000000,1.000000,0.000000,0.000000,0.000000,0.000000,0.000000,0.000000,1.000000,0.000000,0.000000,0.000000,0.000000,0.000000,0.000000,1.000000" />
         <Keyword name="$SMNO"  value="20190909-H9C2" />
         <Keyword name="$PROJ"  value="LJY apoptosis" />
         <Keyword name="$PLATENAME"  value="NA" />
         <Keyword name="$PLATEID"  value="NA" />
         <Keyword name="$PAR"  value="13" />
         <Keyword name="$P9V"  value="320" />
         <Keyword name="$P9S"  value="PI-R-PE-H" />
         <Keyword name="$P9R"  value="1048576" />
         <Keyword name="$P9N"  value="BL2-H" />
         <Keyword name="$P9L"  value="488" />
         <Keyword name="$P9F"  value="574_26" />
         <Keyword name="$P9E"  value="0,0" />
         <Keyword name="$P9B"  value="32" />
         <Keyword name="$P8V"  value="300" />
         <Keyword name="$P8S"  value="Ann-V-FITC-H" />
         <Keyword name="$P8R"  value="1048576" />
         <Keyword name="$P8N"  value="BL1-H" />
         <Keyword name="$P8L"  value="488" />
         <Keyword name="$P8F"  value="530_30" />
         <Keyword name="$P8E"  value="0,0" />
         <Keyword name="$P8B"  value="32" />
         <Keyword name="$P7V"  value="300" />
         <Keyword name="$P7S"  value="SSC-H" />
         <Keyword name="$P7R"  value="1048576" />
         <Keyword name="$P7N"  value="SSC-H" />
         <Keyword name="$P7L"  value="488" />
         <Keyword name="$P7F"  value="488_10" />
         <Keyword name="$P7E"  value="0,0" />
         <Keyword name="$P7B"  value="32" />
         <Keyword name="$P6V"  value="120" />
         <Keyword name="$P6S"  value="FSC-H" />
         <Keyword name="$P6R"  value="1048576" />
         <Keyword name="$P6N"  value="FSC-H" />
         <Keyword name="$P6L"  value="488" />
         <Keyword name="$P6F"  value="NA" />
         <Keyword name="$P6E"  value="0,0" />
         <Keyword name="$P6B"  value="32" />
         <Keyword name="$P5V"  value="320" />
         <Keyword name="$P5S"  value="PI-R-PE-A" />
         <Keyword name="$P5R"  value="1048576" />
         <Keyword name="$P5N"  value="BL2-A" />
         <Keyword name="$P5L"  value="488" />
         <Keyword name="$P5F"  value="574_26" />
         <Keyword name="$P5E"  value="0,0" />
         <Keyword name="$P5B"  value="32" />
         <Keyword name="$P4V"  value="300" />
         <Keyword name="$P4S"  value="Ann-V-FITC-A" />
         <Keyword name="$P4R"  value="1048576" />
         <Keyword name="$P4N"  value="BL1-A" />
         <Keyword name="$P4L"  value="488" />
         <Keyword name="$P4F"  value="530_30" />
         <Keyword name="$P4E"  value="0,0" />
         <Keyword name="$P4B"  value="32" />
         <Keyword name="$P3V"  value="300" />
         <Keyword name="$P3S"  value="SSC-A" />
         <Keyword name="$P3R"  value="1048576" />
         <Keyword name="$P3N"  value="SSC-A" />
         <Keyword name="$P3L"  value="488" />
         <Keyword name="$P3F"  value="488_10" />
         <Keyword name="$P3E"  value="0,0" />
         <Keyword name="$P3B"  value="32" />
         <Keyword name="$P2V"  value="120" />
         <Keyword name="$P2S"  value="FSC-A" />
         <Keyword name="$P2R"  value="1048576" />
         <Keyword name="$P2N"  value="FSC-A" />
         <Keyword name="$P2L"  value="488" />
         <Keyword name="$P2F"  value="NA" />
         <Keyword name="$P2E"  value="0,0" />
         <Keyword name="$P2B"  value="32" />
         <Keyword name="$P1V"  value="NA" />
         <Keyword name="$P1S"  value="Time" />
         <Keyword name="$P1R"  value="67108864" />
         <Keyword name="$P1N"  value="Time" />
         <Keyword name="$P1L"  value="NA" />
         <Keyword name="$P1F"  value="NA" />
         <Keyword name="$P1E"  value="0,0" />
         <Keyword name="$P1B"  value="32" />
         <Keyword name="$P13V"  value="320" />
         <Keyword name="$P13S"  value="PI-R-PE-W" />
         <Keyword name="$P13R"  value="1024" />
         <Keyword name="$P13N"  value="BL2-W" />
         <Keyword name="$P13L"  value="488" />
         <Keyword name="$P13F"  value="574_26" />
         <Keyword name="$P13E"  value="0,0" />
         <Keyword name="$P13B"  value="32" />
         <Keyword name="$P12V"  value="300" />
         <Keyword name="$P12S"  value="Ann-V-FITC-W" />
         <Keyword name="$P12R"  value="1024" />
         <Keyword name="$P12N"  value="BL1-W" />
         <Keyword name="$P12L"  value="488" />
         <Keyword name="$P12F"  value="530_30" />
         <Keyword name="$P12E"  value="0,0" />
         <Keyword name="$P12B"  value="32" />
         <Keyword name="$P11V"  value="300" />
         <Keyword name="$P11S"  value="SSC-W" />
         <Keyword name="$P11R"  value="1024" />
         <Keyword name="$P11N"  value="SSC-W" />
         <Keyword name="$P11L"  value="488" />
         <Keyword name="$P11F"  value="488_10" />
         <Keyword name="$P11E"  value="0,0" />
         <Keyword name="$P11B"  value="32" />
         <Keyword name="$P10V"  value="120" />
         <Keyword name="$P10S"  value="FSC-W" />
         <Keyword name="$P10R"  value="1024" />
         <Keyword name="$P10N"  value="FSC-W" />
         <Keyword name="$P10L"  value="488" />
         <Keyword name="$P10F"  value="NA" />
         <Keyword name="$P10E"  value="0,0" />
         <Keyword name="$P10B"  value="32" />
         <Keyword name="$ORIGINALITY"  value="NonDataModified" />
         <Keyword name="$OP"  value="admin default" />
         <Keyword name="$MODE"  value="L" />
         <Keyword name="$LOST"  value="0" />
         <Keyword name="$LAST_MODIFIER"  value="admin" />
         <Keyword name="$LAST_MODIFIED"  value="13-Jun-2021 16:59:33" />
         <Keyword name="$INST"  value="NA" />
         <Keyword name="$FIL"  value="WT-H2O2-DMSO.fcs" />
         <Keyword name="$EXP"  value="NA" />
         <Keyword name="$ETIM"  value="10:59:58" />
         <Keyword name="$DATE"  value="01-Aug-2020" />
         <Keyword name="$DATATYPE"  value="F" />
         <Keyword name="$CYTSN"  value="AFC2_INVALID_SERIAL" />
         <Keyword name="$CYT"  value="4486516 Attune NxT Acoustic Focusing Cytometer (Lasers: BRXX)" />
         <Keyword name="$COM"  value="NA" />
         <Keyword name="$CELLS"  value="NA" />
         <Keyword name="$BYTEORD"  value="1,2,3,4" />
         <Keyword name="$BTIM"  value="10:59:19" />
         <Keyword name="#WINEXT"  value="0" />
         <Keyword name="#WIDTHTHRESHOLD"  value="1000" />
         <Keyword name="#TR1"  value="OR_FSC,25000" />
         <Keyword name="#PTRESULT"  value="Pass" />
         <Keyword name="#PTDATE"  value="08-Aug-2019" />
         <Keyword name="#P9Target"  value="PI" />
         <Keyword name="#P9Label"  value="R-PE" />
         <Keyword name="#P8Target"  value="Ann-V" />
         <Keyword name="#P8Label"  value="FITC" />
         <Keyword name="#P5Target"  value="PI" />
         <Keyword name="#P5Label"  value="R-PE" />
         <Keyword name="#P4Target"  value="Ann-V" />
         <Keyword name="#P4Label"  value="FITC" />
         <Keyword name="#P1Target"  value="NA" />
         <Keyword name="#P1Label"  value="NA" />
         <Keyword name="#P13Target"  value="PI" />
         <Keyword name="#P13Label"  value="R-PE" />
         <Keyword name="#P12Target"  value="Ann-V" />
         <Keyword name="#P12Label"  value="FITC" />
         <Keyword name="#LASERCONFIG"  value="BR" />
         <Keyword name="#LASER2DELAY"  value="1500" />
         <Keyword name="#LASER2COLOR"  value="Red" />
         <Keyword name="#LASER2ASF"  value="1.08" />
         <Keyword name="#LASER1DELAY"  value="1100" />
         <Keyword name="#LASER1COLOR"  value="Blue" />
         <Keyword name="#LASER1ASF"  value="1.05" />
         <Keyword name="#FLOWRATE"  value="12.5" />
         <Keyword name="FJ_FCS_VERSION"  value="3" />
         <Keyword name="$P14N"  value="Comp-BL1-A" />
         <Keyword name="$P14S"  value="Ann-V-FITC-A" />
         <Keyword name="$P14R"  value="331588" />
         <Keyword name="$P15N"  value="Comp-BL2-A" />
         <Keyword name="$P15S"  value="PI-R-PE-A" />
         <Keyword name="$P15R"  value="104857" />
         <Keyword name="$P16N"  value="Comp-BL1-H" />
         <Keyword name="$P16S"  value="Ann-V-FITC-H" />
         <Keyword name="$P16R"  value="1048576" />
         <Keyword name="$P17N"  value="Comp-BL2-H" />
         <Keyword name="$P17S"  value="PI-R-PE-H" />
         <Keyword name="$P17R"  value="1048576" />
         <Keyword name="$P18N"  value="Comp-BL1-W" />
         <Keyword name="$P18S"  value="Ann-V-FITC-W" />
         <Keyword name="$P18R"  value="1023" />
         <Keyword name="$P19N"  value="Comp-BL2-W" />
         <Keyword name="$P19S"  value="PI-R-PE-W" />
         <Keyword name="$P19R"  value="1023" />
         <Keyword name="$P1G"  value="1.0" />
       </Keywords>
       <SampleNode name="WT-H2O2-DMSO.fcs"  annotation=""  owningGroup=""  expanded="1"  sortPriority="10"  count="10000"  sampleID="3" >
         <Graph smoothing="0"  backColor="#ffffff"  foreColor="#000000"  type="Pseudocolor"  fast="1"  rowCount="10000" >
           <Axis dimension="x"  name="FSC-A"  label=""  auto="auto" />
           <Axis dimension="y"  name="SSC-A"  label=""  auto="auto" />
           <GraphSettings level="5%"  smoothingHighResolution="1"  contourHighResolution="1"  histogramSmoothingCount="0"  graphResolution="256"  showOutliers="0"  drawLargeDots="0"  dotsToDraw="8000"  tint="le.chartfill.tinted.40"  lineWeight="le.lineweight.normal"  lineStyle="le.linestyle.solid" />
           <GraphEnvironment showGrid="0"  showAxes="tnlTNL"  showGates="1"  showFreqOnPlots="1"  showGateNameOnPlots="1"  showMedians="0"  showUncomped="0"  addEventParam="0"  lastYAxisName="" >
             <TextTraits font="SansSerif"  size="12"  name="Labels"  style="plain"  color="#000000"  background="#00ffffff"  just="left" />
             <TextTraits font="SansSerif"  size="12"  name="LayoutGates"  style="plain"  color="#000000"  background="#00ffffff"  just="left" />
             <TextTraits font="SansSerif"  size="10"  name="Numbers"  style="plain"  color="#000000"  background="#00ffffff"  just="left" />
             <TextTraits font="SansSerif"  size="10"  name="Legend"  style="plain"  color="#000000"  background="#00ffffff"  just="left" />
             <WindowPosition x="0"  y="0"  width="0"  height="0"  displayed="0"  panelState="" />
           </GraphEnvironment>
         </Graph>
         <Subpopulations>
           <Population name="Lymphocytes"  annotation=""  owningGroup="所有样本"  expanded="1"  sortPriority="10"  count="2423" >
             <Graph smoothing="0"  backColor="#ffffff"  foreColor="#000000"  type="Pseudocolor"  fast="1"  rowCount="10000" >
               <Axis dimension="x"  name="Comp-BL1-A"  label=""  auto="auto" />
               <Axis dimension="y"  name="Comp-BL2-A"  label=""  auto="auto" />
               <GraphSettings level="5%"  smoothingHighResolution="1"  contourHighResolution="1"  histogramSmoothingCount="0"  graphResolution="256"  showOutliers="0"  drawLargeDots="0"  dotsToDraw="8000"  tint="le.chartfill.tinted.40"  lineWeight="le.lineweight.normal"  lineStyle="le.linestyle.solid" />
               <GraphEnvironment showGrid="0"  showAxes="tnlTNL"  showGates="1"  showFreqOnPlots="1"  showGateNameOnPlots="1"  showMedians="0"  showUncomped="0"  addEventParam="0"  lastYAxisName="" >
                 <TextTraits font="SansSerif"  size="12"  name="Labels"  style="plain"  color="#000000"  background="#00ffffff"  just="left" />
                 <TextTraits font="SansSerif"  size="12"  name="LayoutGates"  style="plain"  color="#000000"  background="#00ffffff"  just="left" />
                 <TextTraits font="SansSerif"  size="10"  name="Numbers"  style="plain"  color="#000000"  background="#00ffffff"  just="left" />
                 <TextTraits font="SansSerif"  size="10"  name="Legend"  style="plain"  color="#000000"  background="#00ffffff"  just="left" />
                 <WindowPosition x="454"  y="280"  width="390"  height="520"  displayed="0"  panelState="---" />
               </GraphEnvironment>
             </Graph>
             <Gate gating:id="ID1962129742" >
               <gating:PolygonGate eventsInside="1"  annoOffsetX="0"  annoOffsetY="0"  tint="#000000"  isTinted="0"  lineWeight="Normal"  userDefined="1"  quadId="-1"  gateResolution="256" >
                 <gating:dimension>
                   <data-type:fcs-dimension data-type:name="FSC-A" />
                 </gating:dimension>
                 <gating:dimension>
                   <data-type:fcs-dimension data-type:name="SSC-A" />
                 </gating:dimension>
                 <gating:vertex>
                   <gating:coordinate data-type:value="76835.3103448276" />
                   <gating:coordinate data-type:value="329395.6020942408" />
                 </gating:vertex>
                 <gating:vertex>
                   <gating:coordinate data-type:value="280222.8965517241" />
                   <gating:coordinate data-type:value="32939.5602094241" />
                 </gating:vertex>
                 <gating:vertex>
                   <gating:coordinate data-type:value="1035016.8275862068" />
                   <gating:coordinate data-type:value="175677.6544502618" />
                 </gating:vertex>
                 <gating:vertex>
                   <gating:coordinate data-type:value="1021457.6551724138" />
                   <gating:coordinate data-type:value="1032106.219895288" />
                 </gating:vertex>
                 <gating:vertex>
                   <gating:coordinate data-type:value="230505.9310344828" />
                   <gating:coordinate data-type:value="1015636.4397905759" />
                 </gating:vertex>
               </gating:PolygonGate>
             </Gate>
             <Subpopulations>
               <Population name="Q1: Ann-V-FITC-A- , PI-R-PE-A+"  annotation=""  owningGroup="所有样本"  expanded="1"  sortPriority="10"  count="56" >
                 <Graph smoothing="0"  backColor="#ffffff"  foreColor="#000000"  type="Pseudocolor"  fast="1"  rowCount="10000" >
                   <Axis dimension="x"  name="Comp-BL1-A"  label=""  auto="auto" />
                   <Axis dimension="y"  name="Comp-BL2-A"  label=""  auto="auto" />
                   <GraphSettings level="5%"  smoothingHighResolution="1"  contourHighResolution="1"  histogramSmoothingCount="0"  graphResolution="256"  showOutliers="0"  drawLargeDots="0"  dotsToDraw="8000"  tint="le.chartfill.tinted.40"  lineWeight="le.lineweight.normal"  lineStyle="le.linestyle.solid" />
                   <GraphEnvironment showGrid="0"  showAxes="tnlTNL"  showGates="1"  showFreqOnPlots="1"  showGateNameOnPlots="1"  showMedians="0"  showUncomped="0"  addEventParam="0"  lastYAxisName="" >
                    <TextTraits font="SansSerif"  size="12"  name="Labels"  style="plain"  color="#000000"  background="#00ffffff"  just="left" />
                    <TextTraits font="SansSerif"  size="12"  name="LayoutGates"  style="plain"  color="#000000"  background="#00ffffff"  just="left" />
                    <TextTraits font="SansSerif"  size="10"  name="Numbers"  style="plain"  color="#000000"  background="#00ffffff"  just="left" />
                    <TextTraits font="SansSerif"  size="10"  name="Legend"  style="plain"  color="#000000"  background="#00ffffff"  just="left" />
                    <WindowPosition x="454"  y="280"  width="390"  height="520"  displayed="1"  panelState="---" />
                   </GraphEnvironment>
                 </Graph>
                 <Gate gating:id="ID755690462"  gating:parent_id="ID1962129742" >
                   <gating:RectangleGate eventsInside="1"  annoOffsetX="0"  annoOffsetY="0"  tint="#000000"  isTinted="0"  lineWeight="Normal"  userDefined="1"  percentX="0"  percentY="0" >
                    <gating:dimension gating:max="7354.022495642446" >
                    <data-type:fcs-dimension data-type:name="Comp-BL1-A" />
                    </gating:dimension>
                    <gating:dimension gating:min="3035.1199476174925" >
                    <data-type:fcs-dimension data-type:name="Comp-BL2-A" />
                    </gating:dimension>
                   </gating:RectangleGate>
                 </Gate>
               </Population>
               <Population name="Q2: Ann-V-FITC-A+ , PI-R-PE-A+"  annotation=""  owningGroup="所有样本"  expanded="1"  sortPriority="10"  count="302" >
                 <Graph smoothing="0"  backColor="#ffffff"  foreColor="#000000"  type="Pseudocolor"  fast="1"  rowCount="10000" >
                   <Axis dimension="x"  name="Comp-BL1-A"  label=""  auto="auto" />
                   <Axis dimension="y"  name="Comp-BL2-A"  label=""  auto="auto" />
                   <GraphSettings level="5%"  smoothingHighResolution="1"  contourHighResolution="1"  histogramSmoothingCount="0"  graphResolution="256"  showOutliers="0"  drawLargeDots="0"  dotsToDraw="8000"  tint="le.chartfill.tinted.40"  lineWeight="le.lineweight.normal"  lineStyle="le.linestyle.solid" />
                   <GraphEnvironment showGrid="0"  showAxes="tnlTNL"  showGates="1"  showFreqOnPlots="1"  showGateNameOnPlots="1"  showMedians="0"  showUncomped="0"  addEventParam="0"  lastYAxisName="" >
                    <TextTraits font="SansSerif"  size="12"  name="Labels"  style="plain"  color="#000000"  background="#00ffffff"  just="left" />
                    <TextTraits font="SansSerif"  size="12"  name="LayoutGates"  style="plain"  color="#000000"  background="#00ffffff"  just="left" />
                    <TextTraits font="SansSerif"  size="10"  name="Numbers"  style="plain"  color="#000000"  background="#00ffffff"  just="left" />
                    <TextTraits font="SansSerif"  size="10"  name="Legend"  style="plain"  color="#000000"  background="#00ffffff"  just="left" />
                    <WindowPosition x="454"  y="280"  width="390"  height="520"  displayed="1"  panelState="---" />
                   </GraphEnvironment>
                 </Graph>
                 <Gate gating:id="ID671306476"  gating:parent_id="ID1962129742" >
                   <gating:RectangleGate eventsInside="1"  annoOffsetX="0"  annoOffsetY="0"  tint="#000000"  isTinted="0"  lineWeight="Normal"  userDefined="1"  percentX="0"  percentY="0" >
                    <gating:dimension gating:min="7354.022495642446" >
                    <data-type:fcs-dimension data-type:name="Comp-BL1-A" />
                    </gating:dimension>
                    <gating:dimension gating:min="3035.1199476174925" >
                    <data-type:fcs-dimension data-type:name="Comp-BL2-A" />
                    </gating:dimension>
                   </gating:RectangleGate>
                 </Gate>
               </Population>
               <Population name="Q3: Ann-V-FITC-A+ , PI-R-PE-A-"  annotation=""  owningGroup="所有样本"  expanded="1"  sortPriority="10"  count="924" >
                 <Graph smoothing="0"  backColor="#ffffff"  foreColor="#000000"  type="Pseudocolor"  fast="1"  rowCount="10000" >
                   <Axis dimension="x"  name="Comp-BL1-A"  label=""  auto="auto" />
                   <Axis dimension="y"  name="Comp-BL2-A"  label=""  auto="auto" />
                   <GraphSettings level="5%"  smoothingHighResolution="1"  contourHighResolution="1"  histogramSmoothingCount="0"  graphResolution="256"  showOutliers="0"  drawLargeDots="0"  dotsToDraw="8000"  tint="le.chartfill.tinted.40"  lineWeight="le.lineweight.normal"  lineStyle="le.linestyle.solid" />
                   <GraphEnvironment showGrid="0"  showAxes="tnlTNL"  showGates="1"  showFreqOnPlots="1"  showGateNameOnPlots="1"  showMedians="0"  showUncomped="0"  addEventParam="0"  lastYAxisName="" >
                    <TextTraits font="SansSerif"  size="12"  name="Labels"  style="plain"  color="#000000"  background="#00ffffff"  just="left" />
                    <TextTraits font="SansSerif"  size="12"  name="LayoutGates"  style="plain"  color="#000000"  background="#00ffffff"  just="left" />
                    <TextTraits font="SansSerif"  size="10"  name="Numbers"  style="plain"  color="#000000"  background="#00ffffff"  just="left" />
                    <TextTraits font="SansSerif"  size="10"  name="Legend"  style="plain"  color="#000000"  background="#00ffffff"  just="left" />
                    <WindowPosition x="454"  y="280"  width="390"  height="520"  displayed="1"  panelState="---" />
                   </GraphEnvironment>
                 </Graph>
                 <Gate gating:id="ID1916344441"  gating:parent_id="ID1962129742" >
                   <gating:RectangleGate eventsInside="1"  annoOffsetX="0"  annoOffsetY="0"  tint="#000000"  isTinted="0"  lineWeight="Normal"  userDefined="1"  percentX="0"  percentY="0" >
                    <gating:dimension gating:min="7354.022495642446" >
                    <data-type:fcs-dimension data-type:name="Comp-BL1-A" />
                    </gating:dimension>
                    <gating:dimension gating:max="3035.1199476174925" >
                    <data-type:fcs-dimension data-type:name="Comp-BL2-A" />
                    </gating:dimension>
                   </gating:RectangleGate>
                 </Gate>
               </Population>
               <Population name="Q4: Ann-V-FITC-A- , PI-R-PE-A-"  annotation=""  owningGroup="所有样本"  expanded="1"  sortPriority="10"  count="1141" >
                 <Graph smoothing="0"  backColor="#ffffff"  foreColor="#000000"  type="Pseudocolor"  fast="1"  rowCount="10000" >
                   <Axis dimension="x"  name="Comp-BL1-A"  label=""  auto="auto" />
                   <Axis dimension="y"  name="Comp-BL2-A"  label=""  auto="auto" />
                   <GraphSettings level="5%"  smoothingHighResolution="1"  contourHighResolution="1"  histogramSmoothingCount="0"  graphResolution="256"  showOutliers="0"  drawLargeDots="0"  dotsToDraw="8000"  tint="le.chartfill.tinted.40"  lineWeight="le.lineweight.normal"  lineStyle="le.linestyle.solid" />
                   <GraphEnvironment showGrid="0"  showAxes="tnlTNL"  showGates="1"  showFreqOnPlots="1"  showGateNameOnPlots="1"  showMedians="0"  showUncomped="0"  addEventParam="0"  lastYAxisName="" >
                    <TextTraits font="SansSerif"  size="12"  name="Labels"  style="plain"  color="#000000"  background="#00ffffff"  just="left" />
                    <TextTraits font="SansSerif"  size="12"  name="LayoutGates"  style="plain"  color="#000000"  background="#00ffffff"  just="left" />
                    <TextTraits font="SansSerif"  size="10"  name="Numbers"  style="plain"  color="#000000"  background="#00ffffff"  just="left" />
                    <TextTraits font="SansSerif"  size="10"  name="Legend"  style="plain"  color="#000000"  background="#00ffffff"  just="left" />
                    <WindowPosition x="454"  y="280"  width="390"  height="520"  displayed="1"  panelState="---" />
                   </GraphEnvironment>
                 </Graph>
                 <Gate gating:id="ID41282181"  gating:parent_id="ID1962129742" >
                   <gating:RectangleGate eventsInside="1"  annoOffsetX="0"  annoOffsetY="0"  tint="#000000"  isTinted="0"  lineWeight="Normal"  userDefined="1"  percentX="0"  percentY="0" >
                    <gating:dimension gating:max="7354.022495642446" >
                    <data-type:fcs-dimension data-type:name="Comp-BL1-A" />
                    </gating:dimension>
                    <gating:dimension gating:max="3035.1199476174925" >
                    <data-type:fcs-dimension data-type:name="Comp-BL2-A" />
                    </gating:dimension>
                   </gating:RectangleGate>
                 </Gate>
               </Population>
             </Subpopulations>
           </Population>
         </Subpopulations>
       </SampleNode>
     </Sample>
     <Sample>
       <DataSet uri="file:/C:/Users/刘剑宇/Desktop/fig/fig8/LJY%20apoptosis_20190909-H9C2_WT-H2O2-HK.fcs"  sampleID="4" />
       <transforms:spilloverMatrix prefix="Comp-"  name="Acquisition-defined"  editable="0"  color="#c0c0c0"  version="FlowJo-10.0.7r2"  status="FINALIZED"  transforms:id="b829faa9-4c2b-4ae8-b252-e5e6fca2461b"  suffix="" >
         <data-type:parameters>
           <data-type:parameter data-type:name="BL1-A" />
           <data-type:parameter data-type:name="BL2-A" />
           <data-type:parameter data-type:name="BL1-H" />
           <data-type:parameter data-type:name="BL2-H" />
           <data-type:parameter data-type:name="BL1-W" />
           <data-type:parameter data-type:name="BL2-W" />
         </data-type:parameters>
         <transforms:spillover data-type:parameter="BL1-A" >
           <transforms:coefficient data-type:parameter="BL1-A"  transforms:value="1" />
           <transforms:coefficient data-type:parameter="BL2-A"  transforms:value="0.3534980118" />
           <transforms:coefficient data-type:parameter="BL1-H"  transforms:value="0" />
           <transforms:coefficient data-type:parameter="BL2-H"  transforms:value="0" />
           <transforms:coefficient data-type:parameter="BL1-W"  transforms:value="0" />
           <transforms:coefficient data-type:parameter="BL2-W"  transforms:value="0" />
         </transforms:spillover>
         <transforms:spillover data-type:parameter="BL2-A" >
           <transforms:coefficient data-type:parameter="BL1-A"  transforms:value="0" />
           <transforms:coefficient data-type:parameter="BL2-A"  transforms:value="1" />
           <transforms:coefficient data-type:parameter="BL1-H"  transforms:value="0" />
           <transforms:coefficient data-type:parameter="BL2-H"  transforms:value="0" />
           <transforms:coefficient data-type:parameter="BL1-W"  transforms:value="0" />
           <transforms:coefficient data-type:parameter="BL2-W"  transforms:value="0" />
         </transforms:spillover>
         <transforms:spillover data-type:parameter="BL1-H" >
           <transforms:coefficient data-type:parameter="BL1-A"  transforms:value="0" />
           <transforms:coefficient data-type:parameter="BL2-A"  transforms:value="0" />
           <transforms:coefficient data-type:parameter="BL1-H"  transforms:value="1" />
           <transforms:coefficient data-type:parameter="BL2-H"  transforms:value="0.3534980118" />
           <transforms:coefficient data-type:parameter="BL1-W"  transforms:value="0" />
           <transforms:coefficient data-type:parameter="BL2-W"  transforms:value="0" />
         </transforms:spillover>
         <transforms:spillover data-type:parameter="BL2-H" >
           <transforms:coefficient data-type:parameter="BL1-A"  transforms:value="0" />
           <transforms:coefficient data-type:parameter="BL2-A"  transforms:value="0" />
           <transforms:coefficient data-type:parameter="BL1-H"  transforms:value="0" />
           <transforms:coefficient data-type:parameter="BL2-H"  transforms:value="1" />
           <transforms:coefficient data-type:parameter="BL1-W"  transforms:value="0" />
           <transforms:coefficient data-type:parameter="BL2-W"  transforms:value="0" />
         </transforms:spillover>
         <transforms:spillover data-type:parameter="BL1-W" >
           <transforms:coefficient data-type:parameter="BL1-A"  transforms:value="0" />
           <transforms:coefficient data-type:parameter="BL2-A"  transforms:value="0" />
           <transforms:coefficient data-type:parameter="BL1-H"  transforms:value="0" />
           <transforms:coefficient data-type:parameter="BL2-H"  transforms:value="0" />
           <transforms:coefficient data-type:parameter="BL1-W"  transforms:value="1" />
           <transforms:coefficient data-type:parameter="BL2-W"  transforms:value="0" />
         </transforms:spillover>
         <transforms:spillover data-type:parameter="BL2-W" >
           <transforms:coefficient data-type:parameter="BL1-A"  transforms:value="0" />
           <transforms:coefficient data-type:parameter="BL2-A"  transforms:value="0" />
           <transforms:coefficient data-type:parameter="BL1-H"  transforms:value="0" />
           <transforms:coefficient data-type:parameter="BL2-H"  transforms:value="0" />
           <transforms:coefficient data-type:parameter="BL1-W"  transforms:value="0" />
           <transforms:coefficient data-type:parameter="BL2-W"  transforms:value="1" />
         </transforms:spillover>
       </transforms:spilloverMatrix>
       <Transformations>
         <transforms:linear transforms:minRange="0"  transforms:maxRange="32"  gain="1" >
           <data-type:parameter data-type:name="Time" />
         </transforms:linear>
         <transforms:linear transforms:minRange="0"  transforms:maxRange="1048576"  gain="1" >
           <data-type:parameter data-type:name="FSC-A" />
         </transforms:linear>
         <transforms:linear transforms:minRange="0"  transforms:maxRange="1048576"  gain="1" >
           <data-type:parameter data-type:name="SSC-A" />
         </transforms:linear>
         <transforms:log transforms:offset="100"  transforms:decades="3.5205999133" >
           <data-type:parameter data-type:name="BL1-A" />
         </transforms:log>
         <transforms:log transforms:offset="3.1622776602"  transforms:decades="4.5205999133" >
           <data-type:parameter data-type:name="BL2-A" />
         </transforms:log>
         <transforms:linear transforms:minRange="0"  transforms:maxRange="1048576"  gain="1" >
           <data-type:parameter data-type:name="FSC-H" />
         </transforms:linear>
         <transforms:linear transforms:minRange="0"  transforms:maxRange="1048576"  gain="1" >
           <data-type:parameter data-type:name="SSC-H" />
         </transforms:linear>
         <transforms:log transforms:offset="1"  transforms:decades="6.0205999133" >
           <data-type:parameter data-type:name="BL1-H" />
         </transforms:log>
         <transforms:log transforms:offset="1"  transforms:decades="6.0205999133" >
           <data-type:parameter data-type:name="BL2-H" />
         </transforms:log>
         <transforms:linear transforms:minRange="0"  transforms:maxRange="1024"  gain="1" >
           <data-type:parameter data-type:name="FSC-W" />
         </transforms:linear>
         <transforms:linear transforms:minRange="0"  transforms:maxRange="1024"  gain="1" >
           <data-type:parameter data-type:name="SSC-W" />
         </transforms:linear>
         <transforms:log transforms:offset="1"  transforms:decades="3.0102999566" >
           <data-type:parameter data-type:name="BL1-W" />
         </transforms:log>
         <transforms:log transforms:offset="1"  transforms:decades="3.0102999566" >
           <data-type:parameter data-type:name="BL2-W" />
         </transforms:log>
         <transforms:log transforms:offset="100"  transforms:decades="3.5205999133" >
           <data-type:parameter data-type:name="Comp-BL1-A" />
         </transforms:log>
         <transforms:log transforms:offset="3.1622776602"  transforms:decades="4.5205999133" >
           <data-type:parameter data-type:name="Comp-BL2-A" />
         </transforms:log>
         <transforms:log transforms:offset="1"  transforms:decades="6.0205999133" >
           <data-type:parameter data-type:name="Comp-BL1-H" />
         </transforms:log>
         <transforms:log transforms:offset="1"  transforms:decades="6.0205999133" >
           <data-type:parameter data-type:name="Comp-BL2-H" />
         </transforms:log>
         <transforms:log transforms:offset="1"  transforms:decades="3.0102999566" >
           <data-type:parameter data-type:name="Comp-BL1-W" />
         </transforms:log>
         <transforms:log transforms:offset="1"  transforms:decades="3.0102999566" >
           <data-type:parameter data-type:name="Comp-BL2-W" />
         </transforms:log>
       </Transformations>
       <Keywords>
         <Keyword name="$ENDANALYSIS"  value="000000000000" />
         <Keyword name="$BEGINANALYSIS"  value="000000000000" />
         <Keyword name="$ENDSTEXT"  value="000000000000" />
         <Keyword name="$BEGINSTEXT"  value="000000000000" />
         <Keyword name="$NEXTDATA"  value="000000000000" />
         <Keyword name="$ENDDATA"  value="000000528191" />
         <Keyword name="$BEGINDATA"  value="000000008192" />
         <Keyword name="$VOL"  value="9000" />
         <Keyword name="$TOT"  value="10000" />
         <Keyword name="$TIMESTEP"  value="0.001" />
         <Keyword name="$SYS"  value="OPTIXE2 Microsoft Windows 7 Professional " />
         <Keyword name="$SRC"  value="NA" />
         <Keyword name="$SPILLOVER"  value="6,BL1-A,BL2-A,BL1-H,BL2-H,BL1-W,BL2-W,1.000000,0.353498,0.000000,0.000000,0.000000,0.000000,0.000000,1.000000,0.000000,0.000000,0.000000,0.000000,0.000000,0.000000,1.000000,0.353498,0.000000,0.000000,0.000000,0.000000,0.000000,1.000000,0.000000,0.000000,0.000000,0.000000,0.000000,0.000000,1.000000,0.000000,0.000000,0.000000,0.000000,0.000000,0.000000,1.000000" />
         <Keyword name="$SMNO"  value="20190909-H9C2" />
         <Keyword name="$PROJ"  value="LJY apoptosis" />
         <Keyword name="$PLATENAME"  value="NA" />
         <Keyword name="$PLATEID"  value="NA" />
         <Keyword name="$PAR"  value="13" />
         <Keyword name="$P9V"  value="320" />
         <Keyword name="$P9S"  value="PI-R-PE-H" />
         <Keyword name="$P9R"  value="1048576" />
         <Keyword name="$P9N"  value="BL2-H" />
         <Keyword name="$P9L"  value="488" />
         <Keyword name="$P9F"  value="574_26" />
         <Keyword name="$P9E"  value="0,0" />
         <Keyword name="$P9B"  value="32" />
         <Keyword name="$P8V"  value="300" />
         <Keyword name="$P8S"  value="Ann-V-FITC-H" />
         <Keyword name="$P8R"  value="1048576" />
         <Keyword name="$P8N"  value="BL1-H" />
         <Keyword name="$P8L"  value="488" />
         <Keyword name="$P8F"  value="530_30" />
         <Keyword name="$P8E"  value="0,0" />
         <Keyword name="$P8B"  value="32" />
         <Keyword name="$P7V"  value="300" />
         <Keyword name="$P7S"  value="SSC-H" />
         <Keyword name="$P7R"  value="1048576" />
         <Keyword name="$P7N"  value="SSC-H" />
         <Keyword name="$P7L"  value="488" />
         <Keyword name="$P7F"  value="488_10" />
         <Keyword name="$P7E"  value="0,0" />
         <Keyword name="$P7B"  value="32" />
         <Keyword name="$P6V"  value="120" />
         <Keyword name="$P6S"  value="FSC-H" />
         <Keyword name="$P6R"  value="1048576" />
         <Keyword name="$P6N"  value="FSC-H" />
         <Keyword name="$P6L"  value="488" />
         <Keyword name="$P6F"  value="NA" />
         <Keyword name="$P6E"  value="0,0" />
         <Keyword name="$P6B"  value="32" />
         <Keyword name="$P5V"  value="320" />
         <Keyword name="$P5S"  value="PI-R-PE-A" />
         <Keyword name="$P5R"  value="1048576" />
         <Keyword name="$P5N"  value="BL2-A" />
         <Keyword name="$P5L"  value="488" />
         <Keyword name="$P5F"  value="574_26" />
         <Keyword name="$P5E"  value="0,0" />
         <Keyword name="$P5B"  value="32" />
         <Keyword name="$P4V"  value="300" />
         <Keyword name="$P4S"  value="Ann-V-FITC-A" />
         <Keyword name="$P4R"  value="1048576" />
         <Keyword name="$P4N"  value="BL1-A" />
         <Keyword name="$P4L"  value="488" />
         <Keyword name="$P4F"  value="530_30" />
         <Keyword name="$P4E"  value="0,0" />
         <Keyword name="$P4B"  value="32" />
         <Keyword name="$P3V"  value="300" />
         <Keyword name="$P3S"  value="SSC-A" />
         <Keyword name="$P3R"  value="1048576" />
         <Keyword name="$P3N"  value="SSC-A" />
         <Keyword name="$P3L"  value="488" />
         <Keyword name="$P3F"  value="488_10" />
         <Keyword name="$P3E"  value="0,0" />
         <Keyword name="$P3B"  value="32" />
         <Keyword name="$P2V"  value="120" />
         <Keyword name="$P2S"  value="FSC-A" />
         <Keyword name="$P2R"  value="1048576" />
         <Keyword name="$P2N"  value="FSC-A" />
         <Keyword name="$P2L"  value="488" />
         <Keyword name="$P2F"  value="NA" />
         <Keyword name="$P2E"  value="0,0" />
         <Keyword name="$P2B"  value="32" />
         <Keyword name="$P1V"  value="NA" />
         <Keyword name="$P1S"  value="Time" />
         <Keyword name="$P1R"  value="67108864" />
         <Keyword name="$P1N"  value="Time" />
         <Keyword name="$P1L"  value="NA" />
         <Keyword name="$P1F"  value="NA" />
         <Keyword name="$P1E"  value="0,0" />
         <Keyword name="$P1B"  value="32" />
         <Keyword name="$P13V"  value="320" />
         <Keyword name="$P13S"  value="PI-R-PE-W" />
         <Keyword name="$P13R"  value="1024" />
         <Keyword name="$P13N"  value="BL2-W" />
         <Keyword name="$P13L"  value="488" />
         <Keyword name="$P13F"  value="574_26" />
         <Keyword name="$P13E"  value="0,0" />
         <Keyword name="$P13B"  value="32" />
         <Keyword name="$P12V"  value="300" />
         <Keyword name="$P12S"  value="Ann-V-FITC-W" />
         <Keyword name="$P12R"  value="1024" />
         <Keyword name="$P12N"  value="BL1-W" />
         <Keyword name="$P12L"  value="488" />
         <Keyword name="$P12F"  value="530_30" />
         <Keyword name="$P12E"  value="0,0" />
         <Keyword name="$P12B"  value="32" />
         <Keyword name="$P11V"  value="300" />
         <Keyword name="$P11S"  value="SSC-W" />
         <Keyword name="$P11R"  value="1024" />
         <Keyword name="$P11N"  value="SSC-W" />
         <Keyword name="$P11L"  value="488" />
         <Keyword name="$P11F"  value="488_10" />
         <Keyword name="$P11E"  value="0,0" />
         <Keyword name="$P11B"  value="32" />
         <Keyword name="$P10V"  value="120" />
         <Keyword name="$P10S"  value="FSC-W" />
         <Keyword name="$P10R"  value="1024" />
         <Keyword name="$P10N"  value="FSC-W" />
         <Keyword name="$P10L"  value="488" />
         <Keyword name="$P10F"  value="NA" />
         <Keyword name="$P10E"  value="0,0" />
         <Keyword name="$P10B"  value="32" />
         <Keyword name="$ORIGINALITY"  value="NonDataModified" />
         <Keyword name="$OP"  value="admin default" />
         <Keyword name="$MODE"  value="L" />
         <Keyword name="$LOST"  value="0" />
         <Keyword name="$LAST_MODIFIER"  value="admin" />
         <Keyword name="$LAST_MODIFIED"  value="13-Jun-2021 16:59:32" />
         <Keyword name="$INST"  value="NA" />
         <Keyword name="$FIL"  value="WT-H2O2-HK.fcs" />
         <Keyword name="$EXP"  value="NA" />
         <Keyword name="$ETIM"  value="10:51:01" />
         <Keyword name="$DATE"  value="01-Aug-2020" />
         <Keyword name="$DATATYPE"  value="F" />
         <Keyword name="$CYTSN"  value="AFC2_INVALID_SERIAL" />
         <Keyword name="$CYT"  value="4486516 Attune NxT Acoustic Focusing Cytometer (Lasers: BRXX)" />
         <Keyword name="$COM"  value="NA" />
         <Keyword name="$CELLS"  value="NA" />
         <Keyword name="$BYTEORD"  value="1,2,3,4" />
         <Keyword name="$BTIM"  value="10:50:21" />
         <Keyword name="#WINEXT"  value="0" />
         <Keyword name="#WIDTHTHRESHOLD"  value="1000" />
         <Keyword name="#TR1"  value="OR_FSC,25000" />
         <Keyword name="#PTRESULT"  value="Pass" />
         <Keyword name="#PTDATE"  value="08-Aug-2019" />
         <Keyword name="#P9Target"  value="PI" />
         <Keyword name="#P9Label"  value="R-PE" />
         <Keyword name="#P8Target"  value="Ann-V" />
         <Keyword name="#P8Label"  value="FITC" />
         <Keyword name="#P5Target"  value="PI" />
         <Keyword name="#P5Label"  value="R-PE" />
         <Keyword name="#P4Target"  value="Ann-V" />
         <Keyword name="#P4Label"  value="FITC" />
         <Keyword name="#P1Target"  value="NA" />
         <Keyword name="#P1Label"  value="NA" />
         <Keyword name="#P13Target"  value="PI" />
         <Keyword name="#P13Label"  value="R-PE" />
         <Keyword name="#P12Target"  value="Ann-V" />
         <Keyword name="#P12Label"  value="FITC" />
         <Keyword name="#LASERCONFIG"  value="BR" />
         <Keyword name="#LASER2DELAY"  value="1500" />
         <Keyword name="#LASER2COLOR"  value="Red" />
         <Keyword name="#LASER2ASF"  value="1.08" />
         <Keyword name="#LASER1DELAY"  value="1100" />
         <Keyword name="#LASER1COLOR"  value="Blue" />
         <Keyword name="#LASER1ASF"  value="1.05" />
         <Keyword name="#FLOWRATE"  value="12.5" />
         <Keyword name="FJ_FCS_VERSION"  value="3" />
         <Keyword name="$P14N"  value="Comp-BL1-A" />
         <Keyword name="$P14S"  value="Ann-V-FITC-A" />
         <Keyword name="$P14R"  value="331588" />
         <Keyword name="$P15N"  value="Comp-BL2-A" />
         <Keyword name="$P15S"  value="PI-R-PE-A" />
         <Keyword name="$P15R"  value="104857" />
         <Keyword name="$P16N"  value="Comp-BL1-H" />
         <Keyword name="$P16S"  value="Ann-V-FITC-H" />
         <Keyword name="$P16R"  value="1048576" />
         <Keyword name="$P17N"  value="Comp-BL2-H" />
         <Keyword name="$P17S"  value="PI-R-PE-H" />
         <Keyword name="$P17R"  value="1048576" />
         <Keyword name="$P18N"  value="Comp-BL1-W" />
         <Keyword name="$P18S"  value="Ann-V-FITC-W" />
         <Keyword name="$P18R"  value="1023" />
         <Keyword name="$P19N"  value="Comp-BL2-W" />
         <Keyword name="$P19S"  value="PI-R-PE-W" />
         <Keyword name="$P19R"  value="1023" />
         <Keyword name="$P1G"  value="1.0" />
       </Keywords>
       <SampleNode name="WT-H2O2-HK.fcs"  annotation=""  owningGroup=""  expanded="1"  sortPriority="10"  count="10000"  sampleID="4" >
         <Graph smoothing="0"  backColor="#ffffff"  foreColor="#000000"  type="Pseudocolor"  fast="1"  rowCount="10000" >
           <Axis dimension="x"  name="FSC-A"  label=""  auto="auto" />
           <Axis dimension="y"  name="SSC-A"  label=""  auto="auto" />
           <GraphSettings level="5%"  smoothingHighResolution="1"  contourHighResolution="1"  histogramSmoothingCount="0"  graphResolution="256"  showOutliers="0"  drawLargeDots="0"  dotsToDraw="8000"  tint="le.chartfill.tinted.40"  lineWeight="le.lineweight.normal"  lineStyle="le.linestyle.solid" />
           <GraphEnvironment showGrid="0"  showAxes="tnlTNL"  showGates="1"  showFreqOnPlots="1"  showGateNameOnPlots="1"  showMedians="0"  showUncomped="0"  addEventParam="0"  lastYAxisName="" >
             <TextTraits font="SansSerif"  size="12"  name="Labels"  style="plain"  color="#000000"  background="#00ffffff"  just="left" />
             <TextTraits font="SansSerif"  size="12"  name="LayoutGates"  style="plain"  color="#000000"  background="#00ffffff"  just="left" />
             <TextTraits font="SansSerif"  size="10"  name="Numbers"  style="plain"  color="#000000"  background="#00ffffff"  just="left" />
             <TextTraits font="SansSerif"  size="10"  name="Legend"  style="plain"  color="#000000"  background="#00ffffff"  just="left" />
             <WindowPosition x="0"  y="0"  width="0"  height="0"  displayed="0"  panelState="" />
           </GraphEnvironment>
         </Graph>
         <Subpopulations>
           <Population name="Lymphocytes"  annotation=""  owningGroup="所有样本"  expanded="1"  sortPriority="10"  count="2225" >
             <Graph smoothing="0"  backColor="#ffffff"  foreColor="#000000"  type="Pseudocolor"  fast="1"  rowCount="10000" >
               <Axis dimension="x"  name="Comp-BL1-A"  label=""  auto="auto" />
               <Axis dimension="y"  name="Comp-BL2-A"  label=""  auto="auto" />
               <GraphSettings level="5%"  smoothingHighResolution="1"  contourHighResolution="1"  histogramSmoothingCount="0"  graphResolution="256"  showOutliers="0"  drawLargeDots="0"  dotsToDraw="8000"  tint="le.chartfill.tinted.40"  lineWeight="le.lineweight.normal"  lineStyle="le.linestyle.solid" />
               <GraphEnvironment showGrid="0"  showAxes="tnlTNL"  showGates="1"  showFreqOnPlots="1"  showGateNameOnPlots="1"  showMedians="0"  showUncomped="0"  addEventParam="0"  lastYAxisName="" >
                 <TextTraits font="SansSerif"  size="12"  name="Labels"  style="plain"  color="#000000"  background="#00ffffff"  just="left" />
                 <TextTraits font="SansSerif"  size="12"  name="LayoutGates"  style="plain"  color="#000000"  background="#00ffffff"  just="left" />
                 <TextTraits font="SansSerif"  size="10"  name="Numbers"  style="plain"  color="#000000"  background="#00ffffff"  just="left" />
                 <TextTraits font="SansSerif"  size="10"  name="Legend"  style="plain"  color="#000000"  background="#00ffffff"  just="left" />
                 <WindowPosition x="454"  y="280"  width="390"  height="520"  displayed="0"  panelState="---" />
               </GraphEnvironment>
             </Graph>
             <Gate gating:id="ID192398086" >
               <gating:PolygonGate eventsInside="1"  annoOffsetX="0"  annoOffsetY="0"  tint="#000000"  isTinted="0"  lineWeight="Normal"  userDefined="1"  quadId="-1"  gateResolution="256" >
                 <gating:dimension>
                   <data-type:fcs-dimension data-type:name="FSC-A" />
                 </gating:dimension>
                 <gating:dimension>
                   <data-type:fcs-dimension data-type:name="SSC-A" />
                 </gating:dimension>
                 <gating:vertex>
                   <gating:coordinate data-type:value="76835.3103448276" />
                   <gating:coordinate data-type:value="329395.6020942408" />
                 </gating:vertex>
                 <gating:vertex>
                   <gating:coordinate data-type:value="280222.8965517241" />
                   <gating:coordinate data-type:value="32939.5602094241" />
                 </gating:vertex>
                 <gating:vertex>
                   <gating:coordinate data-type:value="1035016.8275862068" />
                   <gating:coordinate data-type:value="175677.6544502618" />
                 </gating:vertex>
                 <gating:vertex>
                   <gating:coordinate data-type:value="1021457.6551724138" />
                   <gating:coordinate data-type:value="1032106.219895288" />
                 </gating:vertex>
                 <gating:vertex>
                   <gating:coordinate data-type:value="230505.9310344828" />
                   <gating:coordinate data-type:value="1015636.4397905759" />
                 </gating:vertex>
               </gating:PolygonGate>
             </Gate>
             <Subpopulations>
               <Population name="Q1: Ann-V-FITC-A- , PI-R-PE-A+"  annotation=""  owningGroup="所有样本"  expanded="1"  sortPriority="10"  count="86" >
                 <Graph smoothing="0"  backColor="#ffffff"  foreColor="#000000"  type="Pseudocolor"  fast="1"  rowCount="10000" >
                   <Axis dimension="x"  name="Comp-BL1-A"  label=""  auto="auto" />
                   <Axis dimension="y"  name="Comp-BL2-A"  label=""  auto="auto" />
                   <GraphSettings level="5%"  smoothingHighResolution="1"  contourHighResolution="1"  histogramSmoothingCount="0"  graphResolution="256"  showOutliers="0"  drawLargeDots="0"  dotsToDraw="8000"  tint="le.chartfill.tinted.40"  lineWeight="le.lineweight.normal"  lineStyle="le.linestyle.solid" />
                   <GraphEnvironment showGrid="0"  showAxes="tnlTNL"  showGates="1"  showFreqOnPlots="1"  showGateNameOnPlots="1"  showMedians="0"  showUncomped="0"  addEventParam="0"  lastYAxisName="" >
                    <TextTraits font="SansSerif"  size="12"  name="Labels"  style="plain"  color="#000000"  background="#00ffffff"  just="left" />
                    <TextTraits font="SansSerif"  size="12"  name="LayoutGates"  style="plain"  color="#000000"  background="#00ffffff"  just="left" />
                    <TextTraits font="SansSerif"  size="10"  name="Numbers"  style="plain"  color="#000000"  background="#00ffffff"  just="left" />
                    <TextTraits font="SansSerif"  size="10"  name="Legend"  style="plain"  color="#000000"  background="#00ffffff"  just="left" />
                    <WindowPosition x="454"  y="280"  width="390"  height="520"  displayed="1"  panelState="---" />
                   </GraphEnvironment>
                 </Graph>
                 <Gate gating:id="ID1671742667"  gating:parent_id="ID192398086" >
                   <gating:RectangleGate eventsInside="1"  annoOffsetX="0"  annoOffsetY="0"  tint="#000000"  isTinted="0"  lineWeight="Normal"  userDefined="1"  percentX="0"  percentY="0" >
                    <gating:dimension gating:max="7354.022495642446" >
                    <data-type:fcs-dimension data-type:name="Comp-BL1-A" />
                    </gating:dimension>
                    <gating:dimension gating:min="3035.1199476174925" >
                    <data-type:fcs-dimension data-type:name="Comp-BL2-A" />
                    </gating:dimension>
                   </gating:RectangleGate>
                 </Gate>
               </Population>
               <Population name="Q2: Ann-V-FITC-A+ , PI-R-PE-A+"  annotation=""  owningGroup="所有样本"  expanded="1"  sortPriority="10"  count="252" >
                 <Graph smoothing="0"  backColor="#ffffff"  foreColor="#000000"  type="Pseudocolor"  fast="1"  rowCount="10000" >
                   <Axis dimension="x"  name="Comp-BL1-A"  label=""  auto="auto" />
                   <Axis dimension="y"  name="Comp-BL2-A"  label=""  auto="auto" />
                   <GraphSettings level="5%"  smoothingHighResolution="1"  contourHighResolution="1"  histogramSmoothingCount="0"  graphResolution="256"  showOutliers="0"  drawLargeDots="0"  dotsToDraw="8000"  tint="le.chartfill.tinted.40"  lineWeight="le.lineweight.normal"  lineStyle="le.linestyle.solid" />
                   <GraphEnvironment showGrid="0"  showAxes="tnlTNL"  showGates="1"  showFreqOnPlots="1"  showGateNameOnPlots="1"  showMedians="0"  showUncomped="0"  addEventParam="0"  lastYAxisName="" >
                    <TextTraits font="SansSerif"  size="12"  name="Labels"  style="plain"  color="#000000"  background="#00ffffff"  just="left" />
                    <TextTraits font="SansSerif"  size="12"  name="LayoutGates"  style="plain"  color="#000000"  background="#00ffffff"  just="left" />
                    <TextTraits font="SansSerif"  size="10"  name="Numbers"  style="plain"  color="#000000"  background="#00ffffff"  just="left" />
                    <TextTraits font="SansSerif"  size="10"  name="Legend"  style="plain"  color="#000000"  background="#00ffffff"  just="left" />
                    <WindowPosition x="454"  y="280"  width="390"  height="520"  displayed="1"  panelState="---" />
                   </GraphEnvironment>
                 </Graph>
                 <Gate gating:id="ID1450450568"  gating:parent_id="ID192398086" >
                   <gating:RectangleGate eventsInside="1"  annoOffsetX="0"  annoOffsetY="0"  tint="#000000"  isTinted="0"  lineWeight="Normal"  userDefined="1"  percentX="0"  percentY="0" >
                    <gating:dimension gating:min="7354.022495642446" >
                    <data-type:fcs-dimension data-type:name="Comp-BL1-A" />
                    </gating:dimension>
                    <gating:dimension gating:min="3035.1199476174925" >
                    <data-type:fcs-dimension data-type:name="Comp-BL2-A" />
                    </gating:dimension>
                   </gating:RectangleGate>
                 </Gate>
               </Population>
               <Population name="Q3: Ann-V-FITC-A+ , PI-R-PE-A-"  annotation=""  owningGroup="所有样本"  expanded="1"  sortPriority="10"  count="500" >
                 <Graph smoothing="0"  backColor="#ffffff"  foreColor="#000000"  type="Pseudocolor"  fast="1"  rowCount="10000" >
                   <Axis dimension="x"  name="Comp-BL1-A"  label=""  auto="auto" />
                   <Axis dimension="y"  name="Comp-BL2-A"  label=""  auto="auto" />
                   <GraphSettings level="5%"  smoothingHighResolution="1"  contourHighResolution="1"  histogramSmoothingCount="0"  graphResolution="256"  showOutliers="0"  drawLargeDots="0"  dotsToDraw="8000"  tint="le.chartfill.tinted.40"  lineWeight="le.lineweight.normal"  lineStyle="le.linestyle.solid" />
                   <GraphEnvironment showGrid="0"  showAxes="tnlTNL"  showGates="1"  showFreqOnPlots="1"  showGateNameOnPlots="1"  showMedians="0"  showUncomped="0"  addEventParam="0"  lastYAxisName="" >
                    <TextTraits font="SansSerif"  size="12"  name="Labels"  style="plain"  color="#000000"  background="#00ffffff"  just="left" />
                    <TextTraits font="SansSerif"  size="12"  name="LayoutGates"  style="plain"  color="#000000"  background="#00ffffff"  just="left" />
                    <TextTraits font="SansSerif"  size="10"  name="Numbers"  style="plain"  color="#000000"  background="#00ffffff"  just="left" />
                    <TextTraits font="SansSerif"  size="10"  name="Legend"  style="plain"  color="#000000"  background="#00ffffff"  just="left" />
                    <WindowPosition x="454"  y="280"  width="390"  height="520"  displayed="1"  panelState="---" />
                   </GraphEnvironment>
                 </Graph>
                 <Gate gating:id="ID1635819279"  gating:parent_id="ID192398086" >
                   <gating:RectangleGate eventsInside="1"  annoOffsetX="0"  annoOffsetY="0"  tint="#000000"  isTinted="0"  lineWeight="Normal"  userDefined="1"  percentX="0"  percentY="0" >
                    <gating:dimension gating:min="7354.022495642446" >
                    <data-type:fcs-dimension data-type:name="Comp-BL1-A" />
                    </gating:dimension>
                    <gating:dimension gating:max="3035.1199476174925" >
                    <data-type:fcs-dimension data-type:name="Comp-BL2-A" />
                    </gating:dimension>
                   </gating:RectangleGate>
                 </Gate>
               </Population>
               <Population name="Q4: Ann-V-FITC-A- , PI-R-PE-A-"  annotation=""  owningGroup="所有样本"  expanded="1"  sortPriority="10"  count="1387" >
                 <Graph smoothing="0"  backColor="#ffffff"  foreColor="#000000"  type="Pseudocolor"  fast="1"  rowCount="10000" >
                   <Axis dimension="x"  name="Comp-BL1-A"  label=""  auto="auto" />
                   <Axis dimension="y"  name="Comp-BL2-A"  label=""  auto="auto" />
                   <GraphSettings level="5%"  smoothingHighResolution="1"  contourHighResolution="1"  histogramSmoothingCount="0"  graphResolution="256"  showOutliers="0"  drawLargeDots="0"  dotsToDraw="8000"  tint="le.chartfill.tinted.40"  lineWeight="le.lineweight.normal"  lineStyle="le.linestyle.solid" />
                   <GraphEnvironment showGrid="0"  showAxes="tnlTNL"  showGates="1"  showFreqOnPlots="1"  showGateNameOnPlots="1"  showMedians="0"  showUncomped="0"  addEventParam="0"  lastYAxisName="" >
                    <TextTraits font="SansSerif"  size="12"  name="Labels"  style="plain"  color="#000000"  background="#00ffffff"  just="left" />
                    <TextTraits font="SansSerif"  size="12"  name="LayoutGates"  style="plain"  color="#000000"  background="#00ffffff"  just="left" />
                    <TextTraits font="SansSerif"  size="10"  name="Numbers"  style="plain"  color="#000000"  background="#00ffffff"  just="left" />
                    <TextTraits font="SansSerif"  size="10"  name="Legend"  style="plain"  color="#000000"  background="#00ffffff"  just="left" />
                    <WindowPosition x="454"  y="280"  width="390"  height="520"  displayed="1"  panelState="---" />
                   </GraphEnvironment>
                 </Graph>
                 <Gate gating:id="ID1128973259"  gating:parent_id="ID192398086" >
                   <gating:RectangleGate eventsInside="1"  annoOffsetX="0"  annoOffsetY="0"  tint="#000000"  isTinted="0"  lineWeight="Normal"  userDefined="1"  percentX="0"  percentY="0" >
                    <gating:dimension gating:max="7354.022495642446" >
                    <data-type:fcs-dimension data-type:name="Comp-BL1-A" />
                    </gating:dimension>
                    <gating:dimension gating:max="3035.1199476174925" >
                    <data-type:fcs-dimension data-type:name="Comp-BL2-A" />
                    </gating:dimension>
                   </gating:RectangleGate>
                 </Gate>
               </Population>
             </Subpopulations>
           </Population>
         </Subpopulations>
       </SampleNode>
     </Sample>
     <Sample>
       <DataSet uri="file:/C:/Users/刘剑宇/Desktop/fig/fig8/LJY%20apoptosis_20190909-H9C2_WT-BLANK-HK.fcs"  sampleID="2" />
       <transforms:spilloverMatrix prefix="Comp-"  name="Acquisition-defined"  editable="0"  color="#c0c0c0"  version="FlowJo-10.0.7r2"  status="FINALIZED"  transforms:id="b829faa9-4c2b-4ae8-b252-e5e6fca2461b"  suffix="" >
         <data-type:parameters>
           <data-type:parameter data-type:name="BL1-A" />
           <data-type:parameter data-type:name="BL2-A" />
           <data-type:parameter data-type:name="BL1-H" />
           <data-type:parameter data-type:name="BL2-H" />
           <data-type:parameter data-type:name="BL1-W" />
           <data-type:parameter data-type:name="BL2-W" />
         </data-type:parameters>
         <transforms:spillover data-type:parameter="BL1-A" >
           <transforms:coefficient data-type:parameter="BL1-A"  transforms:value="1" />
           <transforms:coefficient data-type:parameter="BL2-A"  transforms:value="0.3534980118" />
           <transforms:coefficient data-type:parameter="BL1-H"  transforms:value="0" />
           <transforms:coefficient data-type:parameter="BL2-H"  transforms:value="0" />
           <transforms:coefficient data-type:parameter="BL1-W"  transforms:value="0" />
           <transforms:coefficient data-type:parameter="BL2-W"  transforms:value="0" />
         </transforms:spillover>
         <transforms:spillover data-type:parameter="BL2-A" >
           <transforms:coefficient data-type:parameter="BL1-A"  transforms:value="0" />
           <transforms:coefficient data-type:parameter="BL2-A"  transforms:value="1" />
           <transforms:coefficient data-type:parameter="BL1-H"  transforms:value="0" />
           <transforms:coefficient data-type:parameter="BL2-H"  transforms:value="0" />
           <transforms:coefficient data-type:parameter="BL1-W"  transforms:value="0" />
           <transforms:coefficient data-type:parameter="BL2-W"  transforms:value="0" />
         </transforms:spillover>
         <transforms:spillover data-type:parameter="BL1-H" >
           <transforms:coefficient data-type:parameter="BL1-A"  transforms:value="0" />
           <transforms:coefficient data-type:parameter="BL2-A"  transforms:value="0" />
           <transforms:coefficient data-type:parameter="BL1-H"  transforms:value="1" />
           <transforms:coefficient data-type:parameter="BL2-H"  transforms:value="0.3534980118" />
           <transforms:coefficient data-type:parameter="BL1-W"  transforms:value="0" />
           <transforms:coefficient data-type:parameter="BL2-W"  transforms:value="0" />
         </transforms:spillover>
         <transforms:spillover data-type:parameter="BL2-H" >
           <transforms:coefficient data-type:parameter="BL1-A"  transforms:value="0" />
           <transforms:coefficient data-type:parameter="BL2-A"  transforms:value="0" />
           <transforms:coefficient data-type:parameter="BL1-H"  transforms:value="0" />
           <transforms:coefficient data-type:parameter="BL2-H"  transforms:value="1" />
           <transforms:coefficient data-type:parameter="BL1-W"  transforms:value="0" />
           <transforms:coefficient data-type:parameter="BL2-W"  transforms:value="0" />
         </transforms:spillover>
         <transforms:spillover data-type:parameter="BL1-W" >
           <transforms:coefficient data-type:parameter="BL1-A"  transforms:value="0" />
           <transforms:coefficient data-type:parameter="BL2-A"  transforms:value="0" />
           <transforms:coefficient data-type:parameter="BL1-H"  transforms:value="0" />
           <transforms:coefficient data-type:parameter="BL2-H"  transforms:value="0" />
           <transforms:coefficient data-type:parameter="BL1-W"  transforms:value="1" />
           <transforms:coefficient data-type:parameter="BL2-W"  transforms:value="0" />
         </transforms:spillover>
         <transforms:spillover data-type:parameter="BL2-W" >
           <transforms:coefficient data-type:parameter="BL1-A"  transforms:value="0" />
           <transforms:coefficient data-type:parameter="BL2-A"  transforms:value="0" />
           <transforms:coefficient data-type:parameter="BL1-H"  transforms:value="0" />
           <transforms:coefficient data-type:parameter="BL2-H"  transforms:value="0" />
           <transforms:coefficient data-type:parameter="BL1-W"  transforms:value="0" />
           <transforms:coefficient data-type:parameter="BL2-W"  transforms:value="1" />
         </transforms:spillover>
       </transforms:spilloverMatrix>
       <Transformations>
         <transforms:linear transforms:minRange="0"  transforms:maxRange="32"  gain="1" >
           <data-type:parameter data-type:name="Time" />
         </transforms:linear>
         <transforms:linear transforms:minRange="0"  transforms:maxRange="1048576"  gain="1" >
           <data-type:parameter data-type:name="FSC-A" />
         </transforms:linear>
         <transforms:linear transforms:minRange="0"  transforms:maxRange="1048576"  gain="1" >
           <data-type:parameter data-type:name="SSC-A" />
         </transforms:linear>
         <transforms:log transforms:offset="100"  transforms:decades="3.5205999133" >
           <data-type:parameter data-type:name="BL1-A" />
         </transforms:log>
         <transforms:log transforms:offset="3.1622776602"  transforms:decades="4.5205999133" >
           <data-type:parameter data-type:name="BL2-A" />
         </transforms:log>
         <transforms:linear transforms:minRange="0"  transforms:maxRange="1048576"  gain="1" >
           <data-type:parameter data-type:name="FSC-H" />
         </transforms:linear>
         <transforms:linear transforms:minRange="0"  transforms:maxRange="1048576"  gain="1" >
           <data-type:parameter data-type:name="SSC-H" />
         </transforms:linear>
         <transforms:log transforms:offset="1"  transforms:decades="6.0205999133" >
           <data-type:parameter data-type:name="BL1-H" />
         </transforms:log>
         <transforms:log transforms:offset="1"  transforms:decades="6.0205999133" >
           <data-type:parameter data-type:name="BL2-H" />
         </transforms:log>
         <transforms:linear transforms:minRange="0"  transforms:maxRange="1024"  gain="1" >
           <data-type:parameter data-type:name="FSC-W" />
         </transforms:linear>
         <transforms:linear transforms:minRange="0"  transforms:maxRange="1024"  gain="1" >
           <data-type:parameter data-type:name="SSC-W" />
         </transforms:linear>
         <transforms:log transforms:offset="1"  transforms:decades="3.0102999566" >
           <data-type:parameter data-type:name="BL1-W" />
         </transforms:log>
         <transforms:log transforms:offset="1"  transforms:decades="3.0102999566" >
           <data-type:parameter data-type:name="BL2-W" />
         </transforms:log>
         <transforms:log transforms:offset="100"  transforms:decades="3.5205999133" >
           <data-type:parameter data-type:name="Comp-BL1-A" />
         </transforms:log>
         <transforms:log transforms:offset="3.1622776602"  transforms:decades="4.5205999133" >
           <data-type:parameter data-type:name="Comp-BL2-A" />
         </transforms:log>
         <transforms:log transforms:offset="1"  transforms:decades="6.0205999133" >
           <data-type:parameter data-type:name="Comp-BL1-H" />
         </transforms:log>
         <transforms:log transforms:offset="1"  transforms:decades="6.0205999133" >
           <data-type:parameter data-type:name="Comp-BL2-H" />
         </transforms:log>
         <transforms:log transforms:offset="1"  transforms:decades="3.0102999566" >
           <data-type:parameter data-type:name="Comp-BL1-W" />
         </transforms:log>
         <transforms:log transforms:offset="1"  transforms:decades="3.0102999566" >
           <data-type:parameter data-type:name="Comp-BL2-W" />
         </transforms:log>
       </Transformations>
       <Keywords>
         <Keyword name="$ENDANALYSIS"  value="000000000000" />
         <Keyword name="$BEGINANALYSIS"  value="000000000000" />
         <Keyword name="$ENDSTEXT"  value="000000000000" />
         <Keyword name="$BEGINSTEXT"  value="000000000000" />
         <Keyword name="$NEXTDATA"  value="000000000000" />
         <Keyword name="$ENDDATA"  value="000000528191" />
         <Keyword name="$BEGINDATA"  value="000000008192" />
         <Keyword name="$VOL"  value="9000" />
         <Keyword name="$TOT"  value="10000" />
         <Keyword name="$TIMESTEP"  value="0.001" />
         <Keyword name="$SYS"  value="OPTIXE2 Microsoft Windows 7 Professional " />
         <Keyword name="$SRC"  value="NA" />
         <Keyword name="$SPILLOVER"  value="6,BL1-A,BL2-A,BL1-H,BL2-H,BL1-W,BL2-W,1.000000,0.353498,0.000000,0.000000,0.000000,0.000000,0.000000,1.000000,0.000000,0.000000,0.000000,0.000000,0.000000,0.000000,1.000000,0.353498,0.000000,0.000000,0.000000,0.000000,0.000000,1.000000,0.000000,0.000000,0.000000,0.000000,0.000000,0.000000,1.000000,0.000000,0.000000,0.000000,0.000000,0.000000,0.000000,1.000000" />
         <Keyword name="$SMNO"  value="20190909-H9C2" />
         <Keyword name="$PROJ"  value="LJY apoptosis" />
         <Keyword name="$PLATENAME"  value="NA" />
         <Keyword name="$PLATEID"  value="NA" />
         <Keyword name="$PAR"  value="13" />
         <Keyword name="$P9V"  value="320" />
         <Keyword name="$P9S"  value="PI-R-PE-H" />
         <Keyword name="$P9R"  value="1048576" />
         <Keyword name="$P9N"  value="BL2-H" />
         <Keyword name="$P9L"  value="488" />
         <Keyword name="$P9F"  value="574_26" />
         <Keyword name="$P9E"  value="0,0" />
         <Keyword name="$P9B"  value="32" />
         <Keyword name="$P8V"  value="300" />
         <Keyword name="$P8S"  value="Ann-V-FITC-H" />
         <Keyword name="$P8R"  value="1048576" />
         <Keyword name="$P8N"  value="BL1-H" />
         <Keyword name="$P8L"  value="488" />
         <Keyword name="$P8F"  value="530_30" />
         <Keyword name="$P8E"  value="0,0" />
         <Keyword name="$P8B"  value="32" />
         <Keyword name="$P7V"  value="300" />
         <Keyword name="$P7S"  value="SSC-H" />
         <Keyword name="$P7R"  value="1048576" />
         <Keyword name="$P7N"  value="SSC-H" />
         <Keyword name="$P7L"  value="488" />
         <Keyword name="$P7F"  value="488_10" />
         <Keyword name="$P7E"  value="0,0" />
         <Keyword name="$P7B"  value="32" />
         <Keyword name="$P6V"  value="120" />
         <Keyword name="$P6S"  value="FSC-H" />
         <Keyword name="$P6R"  value="1048576" />
         <Keyword name="$P6N"  value="FSC-H" />
         <Keyword name="$P6L"  value="488" />
         <Keyword name="$P6F"  value="NA" />
         <Keyword name="$P6E"  value="0,0" />
         <Keyword name="$P6B"  value="32" />
         <Keyword name="$P5V"  value="320" />
         <Keyword name="$P5S"  value="PI-R-PE-A" />
         <Keyword name="$P5R"  value="1048576" />
         <Keyword name="$P5N"  value="BL2-A" />
         <Keyword name="$P5L"  value="488" />
         <Keyword name="$P5F"  value="574_26" />
         <Keyword name="$P5E"  value="0,0" />
         <Keyword name="$P5B"  value="32" />
         <Keyword name="$P4V"  value="300" />
         <Keyword name="$P4S"  value="Ann-V-FITC-A" />
         <Keyword name="$P4R"  value="1048576" />
         <Keyword name="$P4N"  value="BL1-A" />
         <Keyword name="$P4L"  value="488" />
         <Keyword name="$P4F"  value="530_30" />
         <Keyword name="$P4E"  value="0,0" />
         <Keyword name="$P4B"  value="32" />
         <Keyword name="$P3V"  value="300" />
         <Keyword name="$P3S"  value="SSC-A" />
         <Keyword name="$P3R"  value="1048576" />
         <Keyword name="$P3N"  value="SSC-A" />
         <Keyword name="$P3L"  value="488" />
         <Keyword name="$P3F"  value="488_10" />
         <Keyword name="$P3E"  value="0,0" />
         <Keyword name="$P3B"  value="32" />
         <Keyword name="$P2V"  value="120" />
         <Keyword name="$P2S"  value="FSC-A" />
         <Keyword name="$P2R"  value="1048576" />
         <Keyword name="$P2N"  value="FSC-A" />
         <Keyword name="$P2L"  value="488" />
         <Keyword name="$P2F"  value="NA" />
         <Keyword name="$P2E"  value="0,0" />
         <Keyword name="$P2B"  value="32" />
         <Keyword name="$P1V"  value="NA" />
         <Keyword name="$P1S"  value="Time" />
         <Keyword name="$P1R"  value="67108864" />
         <Keyword name="$P1N"  value="Time" />
         <Keyword name="$P1L"  value="NA" />
         <Keyword name="$P1F"  value="NA" />
         <Keyword name="$P1E"  value="0,0" />
         <Keyword name="$P1B"  value="32" />
         <Keyword name="$P13V"  value="320" />
         <Keyword name="$P13S"  value="PI-R-PE-W" />
         <Keyword name="$P13R"  value="1024" />
         <Keyword name="$P13N"  value="BL2-W" />
         <Keyword name="$P13L"  value="488" />
         <Keyword name="$P13F"  value="574_26" />
         <Keyword name="$P13E"  value="0,0" />
         <Keyword name="$P13B"  value="32" />
         <Keyword name="$P12V"  value="300" />
         <Keyword name="$P12S"  value="Ann-V-FITC-W" />
         <Keyword name="$P12R"  value="1024" />
         <Keyword name="$P12N"  value="BL1-W" />
         <Keyword name="$P12L"  value="488" />
         <Keyword name="$P12F"  value="530_30" />
         <Keyword name="$P12E"  value="0,0" />
         <Keyword name="$P12B"  value="32" />
         <Keyword name="$P11V"  value="300" />
         <Keyword name="$P11S"  value="SSC-W" />
         <Keyword name="$P11R"  value="1024" />
         <Keyword name="$P11N"  value="SSC-W" />
         <Keyword name="$P11L"  value="488" />
         <Keyword name="$P11F"  value="488_10" />
         <Keyword name="$P11E"  value="0,0" />
         <Keyword name="$P11B"  value="32" />
         <Keyword name="$P10V"  value="120" />
         <Keyword name="$P10S"  value="FSC-W" />
         <Keyword name="$P10R"  value="1024" />
         <Keyword name="$P10N"  value="FSC-W" />
         <Keyword name="$P10L"  value="488" />
         <Keyword name="$P10F"  value="NA" />
         <Keyword name="$P10E"  value="0,0" />
         <Keyword name="$P10B"  value="32" />
         <Keyword name="$ORIGINALITY"  value="NonDataModified" />
         <Keyword name="$OP"  value="admin default" />
         <Keyword name="$MODE"  value="L" />
         <Keyword name="$LOST"  value="0" />
         <Keyword name="$LAST_MODIFIER"  value="admin" />
         <Keyword name="$LAST_MODIFIED"  value="13-Jun-2021 16:59:32" />
         <Keyword name="$INST"  value="NA" />
         <Keyword name="$FIL"  value="WT-BLANK-HK.fcs" />
         <Keyword name="$EXP"  value="NA" />
         <Keyword name="$ETIM"  value="10:56:57" />
         <Keyword name="$DATE"  value="01-Aug-2020" />
         <Keyword name="$DATATYPE"  value="F" />
         <Keyword name="$CYTSN"  value="AFC2_INVALID_SERIAL" />
         <Keyword name="$CYT"  value="4486516 Attune NxT Acoustic Focusing Cytometer (Lasers: BRXX)" />
         <Keyword name="$COM"  value="NA" />
         <Keyword name="$CELLS"  value="NA" />
         <Keyword name="$BYTEORD"  value="1,2,3,4" />
         <Keyword name="$BTIM"  value="10:56:15" />
         <Keyword name="#WINEXT"  value="0" />
         <Keyword name="#WIDTHTHRESHOLD"  value="1000" />
         <Keyword name="#TR1"  value="OR_FSC,25000" />
         <Keyword name="#PTRESULT"  value="Pass" />
         <Keyword name="#PTDATE"  value="08-Aug-2019" />
         <Keyword name="#P9Target"  value="PI" />
         <Keyword name="#P9Label"  value="R-PE" />
         <Keyword name="#P8Target"  value="Ann-V" />
         <Keyword name="#P8Label"  value="FITC" />
         <Keyword name="#P5Target"  value="PI" />
         <Keyword name="#P5Label"  value="R-PE" />
         <Keyword name="#P4Target"  value="Ann-V" />
         <Keyword name="#P4Label"  value="FITC" />
         <Keyword name="#P1Target"  value="NA" />
         <Keyword name="#P1Label"  value="NA" />
         <Keyword name="#P13Target"  value="PI" />
         <Keyword name="#P13Label"  value="R-PE" />
         <Keyword name="#P12Target"  value="Ann-V" />
         <Keyword name="#P12Label"  value="FITC" />
         <Keyword name="#LASERCONFIG"  value="BR" />
         <Keyword name="#LASER2DELAY"  value="1500" />
         <Keyword name="#LASER2COLOR"  value="Red" />
         <Keyword name="#LASER2ASF"  value="1.08" />
         <Keyword name="#LASER1DELAY"  value="1100" />
         <Keyword name="#LASER1COLOR"  value="Blue" />
         <Keyword name="#LASER1ASF"  value="1.05" />
         <Keyword name="#FLOWRATE"  value="12.5" />
         <Keyword name="FJ_FCS_VERSION"  value="3" />
         <Keyword name="$P14N"  value="Comp-BL1-A" />
         <Keyword name="$P14S"  value="Ann-V-FITC-A" />
         <Keyword name="$P14R"  value="331588" />
         <Keyword name="$P15N"  value="Comp-BL2-A" />
         <Keyword name="$P15S"  value="PI-R-PE-A" />
         <Keyword name="$P15R"  value="104857" />
         <Keyword name="$P16N"  value="Comp-BL1-H" />
         <Keyword name="$P16S"  value="Ann-V-FITC-H" />
         <Keyword name="$P16R"  value="1048576" />
         <Keyword name="$P17N"  value="Comp-BL2-H" />
         <Keyword name="$P17S"  value="PI-R-PE-H" />
         <Keyword name="$P17R"  value="1048576" />
         <Keyword name="$P18N"  value="Comp-BL1-W" />
         <Keyword name="$P18S"  value="Ann-V-FITC-W" />
         <Keyword name="$P18R"  value="1023" />
         <Keyword name="$P19N"  value="Comp-BL2-W" />
         <Keyword name="$P19S"  value="PI-R-PE-W" />
         <Keyword name="$P19R"  value="1023" />
         <Keyword name="$P1G"  value="1.0" />
       </Keywords>
       <SampleNode name="WT-BLANK-HK.fcs"  annotation=""  owningGroup=""  expanded="1"  sortPriority="10"  count="10000"  sampleID="2" >
         <Graph smoothing="0"  backColor="#ffffff"  foreColor="#000000"  type="Pseudocolor"  fast="1"  rowCount="10000" >
           <Axis dimension="x"  name="FSC-A"  label=""  auto="auto" />
           <Axis dimension="y"  name="SSC-A"  label=""  auto="auto" />
           <GraphSettings level="5%"  smoothingHighResolution="1"  contourHighResolution="1"  histogramSmoothingCount="0"  graphResolution="256"  showOutliers="0"  drawLargeDots="0"  dotsToDraw="8000"  tint="le.chartfill.tinted.40"  lineWeight="le.lineweight.normal"  lineStyle="le.linestyle.solid" />
           <GraphEnvironment showGrid="0"  showAxes="tnlTNL"  showGates="1"  showFreqOnPlots="1"  showGateNameOnPlots="1"  showMedians="0"  showUncomped="0"  addEventParam="0"  lastYAxisName="" >
             <TextTraits font="SansSerif"  size="12"  name="Labels"  style="plain"  color="#000000"  background="#00ffffff"  just="left" />
             <TextTraits font="SansSerif"  size="12"  name="LayoutGates"  style="plain"  color="#000000"  background="#00ffffff"  just="left" />
             <TextTraits font="SansSerif"  size="10"  name="Numbers"  style="plain"  color="#000000"  background="#00ffffff"  just="left" />
             <TextTraits font="SansSerif"  size="10"  name="Legend"  style="plain"  color="#000000"  background="#00ffffff"  just="left" />
             <WindowPosition x="0"  y="0"  width="0"  height="0"  displayed="0"  panelState="" />
           </GraphEnvironment>
         </Graph>
         <Subpopulations>
           <Population name="Lymphocytes"  annotation=""  owningGroup="所有样本"  expanded="1"  sortPriority="10"  count="6169" >
             <Graph smoothing="0"  backColor="#ffffff"  foreColor="#000000"  type="Pseudocolor"  fast="1"  rowCount="10000" >
               <Axis dimension="x"  name="Comp-BL1-A"  label=""  auto="auto" />
               <Axis dimension="y"  name="Comp-BL2-A"  label=""  auto="auto" />
               <GraphSettings level="5%"  smoothingHighResolution="1"  contourHighResolution="1"  histogramSmoothingCount="0"  graphResolution="256"  showOutliers="0"  drawLargeDots="0"  dotsToDraw="8000"  tint="le.chartfill.tinted.40"  lineWeight="le.lineweight.normal"  lineStyle="le.linestyle.solid" />
               <GraphEnvironment showGrid="0"  showAxes="tnlTNL"  showGates="1"  showFreqOnPlots="1"  showGateNameOnPlots="1"  showMedians="0"  showUncomped="0"  addEventParam="0"  lastYAxisName="" >
                 <TextTraits font="SansSerif"  size="12"  name="Labels"  style="plain"  color="#000000"  background="#00ffffff"  just="left" />
                 <TextTraits font="SansSerif"  size="12"  name="LayoutGates"  style="plain"  color="#000000"  background="#00ffffff"  just="left" />
                 <TextTraits font="SansSerif"  size="10"  name="Numbers"  style="plain"  color="#000000"  background="#00ffffff"  just="left" />
                 <TextTraits font="SansSerif"  size="10"  name="Legend"  style="plain"  color="#000000"  background="#00ffffff"  just="left" />
                 <WindowPosition x="454"  y="280"  width="390"  height="520"  displayed="0"  panelState="---" />
               </GraphEnvironment>
             </Graph>
             <Gate gating:id="ID1635542768" >
               <gating:PolygonGate eventsInside="1"  annoOffsetX="0"  annoOffsetY="0"  tint="#000000"  isTinted="0"  lineWeight="Normal"  userDefined="1"  quadId="-1"  gateResolution="256" >
                 <gating:dimension>
                   <data-type:fcs-dimension data-type:name="FSC-A" />
                 </gating:dimension>
                 <gating:dimension>
                   <data-type:fcs-dimension data-type:name="SSC-A" />
                 </gating:dimension>
                 <gating:vertex>
                   <gating:coordinate data-type:value="76835.3103448276" />
                   <gating:coordinate data-type:value="329395.6020942408" />
                 </gating:vertex>
                 <gating:vertex>
                   <gating:coordinate data-type:value="280222.8965517241" />
                   <gating:coordinate data-type:value="32939.5602094241" />
                 </gating:vertex>
                 <gating:vertex>
                   <gating:coordinate data-type:value="1035016.8275862068" />
                   <gating:coordinate data-type:value="175677.6544502618" />
                 </gating:vertex>
                 <gating:vertex>
                   <gating:coordinate data-type:value="1021457.6551724138" />
                   <gating:coordinate data-type:value="1032106.219895288" />
                 </gating:vertex>
                 <gating:vertex>
                   <gating:coordinate data-type:value="230505.9310344828" />
                   <gating:coordinate data-type:value="1015636.4397905759" />
                 </gating:vertex>
               </gating:PolygonGate>
             </Gate>
             <Subpopulations>
               <Population name="Q1: Ann-V-FITC-A- , PI-R-PE-A+"  annotation=""  owningGroup="所有样本"  expanded="1"  sortPriority="10"  count="373" >
                 <Graph smoothing="0"  backColor="#ffffff"  foreColor="#000000"  type="Pseudocolor"  fast="1"  rowCount="10000" >
                   <Axis dimension="x"  name="Comp-BL1-A"  label=""  auto="auto" />
                   <Axis dimension="y"  name="Comp-BL2-A"  label=""  auto="auto" />
                   <GraphSettings level="5%"  smoothingHighResolution="1"  contourHighResolution="1"  histogramSmoothingCount="0"  graphResolution="256"  showOutliers="0"  drawLargeDots="0"  dotsToDraw="8000"  tint="le.chartfill.tinted.40"  lineWeight="le.lineweight.normal"  lineStyle="le.linestyle.solid" />
                   <GraphEnvironment showGrid="0"  showAxes="tnlTNL"  showGates="1"  showFreqOnPlots="1"  showGateNameOnPlots="1"  showMedians="0"  showUncomped="0"  addEventParam="0"  lastYAxisName="" >
                    <TextTraits font="SansSerif"  size="12"  name="Labels"  style="plain"  color="#000000"  background="#00ffffff"  just="left" />
                    <TextTraits font="SansSerif"  size="12"  name="LayoutGates"  style="plain"  color="#000000"  background="#00ffffff"  just="left" />
                    <TextTraits font="SansSerif"  size="10"  name="Numbers"  style="plain"  color="#000000"  background="#00ffffff"  just="left" />
                    <TextTraits font="SansSerif"  size="10"  name="Legend"  style="plain"  color="#000000"  background="#00ffffff"  just="left" />
                    <WindowPosition x="454"  y="280"  width="390"  height="520"  displayed="1"  panelState="---" />
                   </GraphEnvironment>
                 </Graph>
                 <Gate gating:id="ID776620176"  gating:parent_id="ID1635542768" >
                   <gating:RectangleGate eventsInside="1"  annoOffsetX="0"  annoOffsetY="0"  tint="#000000"  isTinted="0"  lineWeight="Normal"  userDefined="1"  percentX="0"  percentY="0" >
                    <gating:dimension gating:max="7354.022495642446" >
                    <data-type:fcs-dimension data-type:name="Comp-BL1-A" />
                    </gating:dimension>
                    <gating:dimension gating:min="3035.1199476174925" >
                    <data-type:fcs-dimension data-type:name="Comp-BL2-A" />
                    </gating:dimension>
                   </gating:RectangleGate>
                 </Gate>
               </Population>
               <Population name="Q2: Ann-V-FITC-A+ , PI-R-PE-A+"  annotation=""  owningGroup="所有样本"  expanded="1"  sortPriority="10"  count="348" >
                 <Graph smoothing="0"  backColor="#ffffff"  foreColor="#000000"  type="Pseudocolor"  fast="1"  rowCount="10000" >
                   <Axis dimension="x"  name="Comp-BL1-A"  label=""  auto="auto" />
                   <Axis dimension="y"  name="Comp-BL2-A"  label=""  auto="auto" />
                   <GraphSettings level="5%"  smoothingHighResolution="1"  contourHighResolution="1"  histogramSmoothingCount="0"  graphResolution="256"  showOutliers="0"  drawLargeDots="0"  dotsToDraw="8000"  tint="le.chartfill.tinted.40"  lineWeight="le.lineweight.normal"  lineStyle="le.linestyle.solid" />
                   <GraphEnvironment showGrid="0"  showAxes="tnlTNL"  showGates="1"  showFreqOnPlots="1"  showGateNameOnPlots="1"  showMedians="0"  showUncomped="0"  addEventParam="0"  lastYAxisName="" >
                    <TextTraits font="SansSerif"  size="12"  name="Labels"  style="plain"  color="#000000"  background="#00ffffff"  just="left" />
                    <TextTraits font="SansSerif"  size="12"  name="LayoutGates"  style="plain"  color="#000000"  background="#00ffffff"  just="left" />
                    <TextTraits font="SansSerif"  size="10"  name="Numbers"  style="plain"  color="#000000"  background="#00ffffff"  just="left" />
                    <TextTraits font="SansSerif"  size="10"  name="Legend"  style="plain"  color="#000000"  background="#00ffffff"  just="left" />
                    <WindowPosition x="454"  y="280"  width="390"  height="520"  displayed="1"  panelState="---" />
                   </GraphEnvironment>
                 </Graph>
                 <Gate gating:id="ID249691566"  gating:parent_id="ID1635542768" >
                   <gating:RectangleGate eventsInside="1"  annoOffsetX="0"  annoOffsetY="0"  tint="#000000"  isTinted="0"  lineWeight="Normal"  userDefined="1"  percentX="0"  percentY="0" >
                    <gating:dimension gating:min="7354.022495642446" >
                    <data-type:fcs-dimension data-type:name="Comp-BL1-A" />
                    </gating:dimension>
                    <gating:dimension gating:min="3035.1199476174925" >
                    <data-type:fcs-dimension data-type:name="Comp-BL2-A" />
                    </gating:dimension>
                   </gating:RectangleGate>
                 </Gate>
               </Population>
               <Population name="Q3: Ann-V-FITC-A+ , PI-R-PE-A-"  annotation=""  owningGroup="所有样本"  expanded="1"  sortPriority="10"  count="450" >
                 <Graph smoothing="0"  backColor="#ffffff"  foreColor="#000000"  type="Pseudocolor"  fast="1"  rowCount="10000" >
                   <Axis dimension="x"  name="Comp-BL1-A"  label=""  auto="auto" />
                   <Axis dimension="y"  name="Comp-BL2-A"  label=""  auto="auto" />
                   <GraphSettings level="5%"  smoothingHighResolution="1"  contourHighResolution="1"  histogramSmoothingCount="0"  graphResolution="256"  showOutliers="0"  drawLargeDots="0"  dotsToDraw="8000"  tint="le.chartfill.tinted.40"  lineWeight="le.lineweight.normal"  lineStyle="le.linestyle.solid" />
                   <GraphEnvironment showGrid="0"  showAxes="tnlTNL"  showGates="1"  showFreqOnPlots="1"  showGateNameOnPlots="1"  showMedians="0"  showUncomped="0"  addEventParam="0"  lastYAxisName="" >
                    <TextTraits font="SansSerif"  size="12"  name="Labels"  style="plain"  color="#000000"  background="#00ffffff"  just="left" />
                    <TextTraits font="SansSerif"  size="12"  name="LayoutGates"  style="plain"  color="#000000"  background="#00ffffff"  just="left" />
                    <TextTraits font="SansSerif"  size="10"  name="Numbers"  style="plain"  color="#000000"  background="#00ffffff"  just="left" />
                    <TextTraits font="SansSerif"  size="10"  name="Legend"  style="plain"  color="#000000"  background="#00ffffff"  just="left" />
                    <WindowPosition x="454"  y="280"  width="390"  height="520"  displayed="1"  panelState="---" />
                   </GraphEnvironment>
                 </Graph>
                 <Gate gating:id="ID383103524"  gating:parent_id="ID1635542768" >
                   <gating:RectangleGate eventsInside="1"  annoOffsetX="0"  annoOffsetY="0"  tint="#000000"  isTinted="0"  lineWeight="Normal"  userDefined="1"  percentX="0"  percentY="0" >
                    <gating:dimension gating:min="7354.022495642446" >
                    <data-type:fcs-dimension data-type:name="Comp-BL1-A" />
                    </gating:dimension>
                    <gating:dimension gating:max="3035.1199476174925" >
                    <data-type:fcs-dimension data-type:name="Comp-BL2-A" />
                    </gating:dimension>
                   </gating:RectangleGate>
                 </Gate>
               </Population>
               <Population name="Q4: Ann-V-FITC-A- , PI-R-PE-A-"  annotation=""  owningGroup="所有样本"  expanded="1"  sortPriority="10"  count="4998" >
                 <Graph smoothing="0"  backColor="#ffffff"  foreColor="#000000"  type="Pseudocolor"  fast="1"  rowCount="10000" >
                   <Axis dimension="x"  name="Comp-BL1-A"  label=""  auto="auto" />
                   <Axis dimension="y"  name="Comp-BL2-A"  label=""  auto="auto" />
                   <GraphSettings level="5%"  smoothingHighResolution="1"  contourHighResolution="1"  histogramSmoothingCount="0"  graphResolution="256"  showOutliers="0"  drawLargeDots="0"  dotsToDraw="8000"  tint="le.chartfill.tinted.40"  lineWeight="le.lineweight.normal"  lineStyle="le.linestyle.solid" />
                   <GraphEnvironment showGrid="0"  showAxes="tnlTNL"  showGates="1"  showFreqOnPlots="1"  showGateNameOnPlots="1"  showMedians="0"  showUncomped="0"  addEventParam="0"  lastYAxisName="" >
                    <TextTraits font="SansSerif"  size="12"  name="Labels"  style="plain"  color="#000000"  background="#00ffffff"  just="left" />
                    <TextTraits font="SansSerif"  size="12"  name="LayoutGates"  style="plain"  color="#000000"  background="#00ffffff"  just="left" />
                    <TextTraits font="SansSerif"  size="10"  name="Numbers"  style="plain"  color="#000000"  background="#00ffffff"  just="left" />
                    <TextTraits font="SansSerif"  size="10"  name="Legend"  style="plain"  color="#000000"  background="#00ffffff"  just="left" />
                    <WindowPosition x="454"  y="280"  width="390"  height="520"  displayed="1"  panelState="---" />
                   </GraphEnvironment>
                 </Graph>
                 <Gate gating:id="ID664954162"  gating:parent_id="ID1635542768" >
                   <gating:RectangleGate eventsInside="1"  annoOffsetX="0"  annoOffsetY="0"  tint="#000000"  isTinted="0"  lineWeight="Normal"  userDefined="1"  percentX="0"  percentY="0" >
                    <gating:dimension gating:max="7354.022495642446" >
                    <data-type:fcs-dimension data-type:name="Comp-BL1-A" />
                    </gating:dimension>
                    <gating:dimension gating:max="3035.1199476174925" >
                    <data-type:fcs-dimension data-type:name="Comp-BL2-A" />
                    </gating:dimension>
                   </gating:RectangleGate>
                 </Gate>
               </Population>
             </Subpopulations>
           </Population>
         </Subpopulations>
       </SampleNode>
     </Sample>
   </SampleList>
   <TableEditor title="FlowJo Tables:20210920"  current="Table" >
     <Table name="Table"  outputFile="file:/C:/Users/刘剑宇/Table"  color="#00ffffff"  isBatch="0"  quickclose="0"  outputFormat="fj.document.type.table" >
       <PrintLayout flipPattern0="0"  rows="1"  columns="1"  padding="36"  header=""  footer=""  headerActive="0"  footerActive="0"  scalingMode="fj.print.scale.none"  scaling="1"  orientation="1"  width="595.2744"  height="841.8888"  imageableX="72"  imageableY="72"  imageableWidth="451.2744"  imageableHeight="697.8888" />
       <PageSection sectionName="header" >&lt;table width=&quot;100%&quot;&gt;&lt;tr&gt;&lt;td align=&quot;left&quot; valign=&quot;top&quot;&gt;&lt;IMG SRC=&quot;http://www.flowjo.com/home/images/logotypethin.png&quot;&gt;&lt;/IMG&gt;&lt;br/&gt;Tree Star, Inc.&lt;/td&gt;&lt;td align=&quot;right&quot; valign=&quot;top&quot;&gt;Page &lt;PageNumber/&gt;&lt;/td&gt;&lt;/tr&gt;&lt;/table&gt;</PageSection>
       <PageSection sectionName="footer" >&lt;table width=&quot;100%&quot;&gt;&lt;tr&gt;&lt;td align=&quot;left&quot;  valign=&quot;bottom&quot;&gt;&lt;LongDate/&gt;&lt;/td&gt;&lt;td align=&quot;right&quot; valign=&quot;bottom&quot;&gt;&lt;Version/&gt;&lt;/td&gt;&lt;/tr&gt;&lt;/table&gt;</PageSection>
       <Iteration iterationType="SAMPLE"  iterationValue="KO-H2O2-DMSO.fcs"  iterationKeyword=""  discriminator=""  panelSize="1"  groupName="workspaceSelection" />
     </Table>
   </TableEditor>
   <LayoutEditor title="FlowJo布局页---20210920"  current="布局页"  showGrid="0"  showPageBreaks="0"  showGuides="0"  showDebugOutput="0" >
     <Layout name="布局页"  outputFile="file:/C:/Users/刘剑宇/Documents/布局页"  color="#00ffffff"  isBatch="0"  showGrid="0"  showRulers="1"  showDebugOutput="0"  showGuides="0"  showPageBreaks="1"  scale="1" >
       <PrintLayout flipPattern0="0"  rows="1"  columns="1"  padding="36"  header=""  footer=""  headerActive="0"  footerActive="0"  scalingMode="fj.print.scale.none"  scaling="1"  orientation="1"  width="595.2744"  height="841.8888"  imageableX="72"  imageableY="72"  imageableWidth="451.2744"  imageableHeight="697.8888" />
       <PageSection sectionName="header" >&lt;table width=&quot;100%&quot;&gt;&lt;tr&gt;&lt;td align=&quot;left&quot; valign=&quot;top&quot;&gt;&lt;IMG SRC=&quot;http://www.flowjo.com/home/images/logotypethin.png&quot;&gt;&lt;/IMG&gt;&lt;br/&gt;Tree Star, Inc.&lt;/td&gt;&lt;td align=&quot;right&quot; valign=&quot;top&quot;&gt;Page &lt;PageNumber/&gt;&lt;/td&gt;&lt;/tr&gt;&lt;/table&gt;</PageSection>
       <PageSection sectionName="footer" >&lt;table width=&quot;100%&quot;&gt;&lt;tr&gt;&lt;td align=&quot;left&quot;  valign=&quot;bottom&quot;&gt;&lt;LongDate/&gt;&lt;/td&gt;&lt;td align=&quot;right&quot; valign=&quot;bottom&quot;&gt;&lt;Version/&gt;&lt;/td&gt;&lt;/tr&gt;&lt;/table&gt;</PageSection>
       <Iteration iterationType="OFF"  iterationValue="KO-H2O2-DMSO.fcs"  iterationKeyword=""  discriminator=""  panelSize="1"  groupName="workspaceSelection" />
       <BatchSettings useCurrentGroup="1"  length="3"  name=""  order="ACROSS"  direction="COLUMNS"  append="0"  destination="toLayout"  separatePages="0"  launchApp="1"  header="0"  footer="0"  commandLineBatch="0" />
       <FigList/>
     </Layout>
     <WindowPosition x="0"  y="0"  width="650"  height="56"  displayed="0" />
   </LayoutEditor>
   <Scripts>
     <Script lang="text/javascript"  name="New Script" />
   </Scripts>
   <Experiment>
     <PlateModel name="Plate"  color="#00ffffff"  rows="8"  columns="12"  plateID="00000"  expID="000-00000"  format="Plate"  showNEntries="1"  peHeatmap="1"  peShowEnums="1"  peThickBorders="1" >
       <PrintLayout flipPattern0="0"  rows="1"  columns="1"  padding="36"  header=""  footer=""  headerActive="1"  footerActive="1"  scalingMode="fj.print.scale.none"  scaling="1"  orientation="1"  width="595.2744"  height="841.8888"  imageableX="72"  imageableY="72"  imageableWidth="451.2744"  imageableHeight="697.8888" />
     </PlateModel>
     <PlateEditorState>
       <KeywordList>
         <Keyword attribute="Treatment &quot;Drug A&quot;"  value="10ug/L" />
         <Keyword attribute="Time point"  value="24hr" />
         <Keyword attribute="Assay"  value="GFP Reporter" />
       </KeywordList>
       <StagingArea>
         <StagingWell/>
         <StagingWell/>
         <StagingWell/>
         <StagingWell/>
       </StagingArea>
     </PlateEditorState>
   </Experiment>
   <Exports/>
   <SOPS/>
   <experiment/>
 </Workspace>
