# Supplementary material for: Honokiol Ameliorates Post-Myocardial Infarction Heart Failure Through Ucp3-Mediated Reactive Oxygen Species Inhibition
Source: Front Pharmacol. 2022 Feb 21;13:811682. doi: 10.3389/fphar.2022.811682 (PMC8899544; doi:10.3389/fphar.2022.811682)
Supplement: Supplementary file 2 [file DataSheet2.ZIP › original source data2/fig6/D.xlsx]

## Sheet: Sheet1
WT-CT-DMSO	WT-CT-HK	KO-CT-DMSO	WT-CT-HK	WT-H2O2-DMSO	WT-H2O2-HK	KO-H2O2-DMSO	KO-H2O2-HK
80.5	81	63.3	63.8	45.9	56	26.6	20.2
80.6	81.5	61.1	59.7	48.4	57.1	37.7	17
80.1	80.5	59.9	57.2	48.7	61.9	19	29.7
