# Supplementary material for: Honokiol Ameliorates Post-Myocardial Infarction Heart Failure Through Ucp3-Mediated Reactive Oxygen Species Inhibition
Source: Front Pharmacol. 2022 Feb 21;13:811682. doi: 10.3389/fphar.2022.811682 (PMC8899544; doi:10.3389/fphar.2022.811682)
Supplement: Supplementary file 2 [file DataSheet2.ZIP › original source data2/fig7/B.xlsx]

## Sheet: Sheet1
MI/CT/WT	MI/HKE/WT	Sham/CT/KO	MI/CT/KO	MI/HKE/KO
48	36	83	40	35
31	38	75	39	37
31	49	78	48	35
27.5	64	78	31	39
27.3333	47	80	50	36
31.6667	60	85	31	54
20.3333	50	80	42	41
46	35		31	32
	59		34	42
	49			41
	48			50
	46
	59
