# Supplementary material for: Honokiol Ameliorates Post-Myocardial Infarction Heart Failure Through Ucp3-Mediated Reactive Oxygen Species Inhibition
Source: Front Pharmacol. 2022 Feb 21;13:811682. doi: 10.3389/fphar.2022.811682 (PMC8899544; doi:10.3389/fphar.2022.811682)
Supplement: Supplementary file 2 [file DataSheet2.ZIP › original source data2/fig7/C.xlsx]

## Sheet: Sheet1
MI/CT/WT	MI/HKE/WT	Sham/CT/KO	MI/CT/KO	MI/HKE/KO
21	15	46	16	14
12	16	38	16	15
12	21	41	21	14
10.5	30	41	13	16
10.6667	20	43	22	15
12.6667	12	49	12	24
7.66667	27	42	18	17
19.3333	22		13	13
	14		12	17
	26			18
	19			22
	20
	27
