# Supplementary material for: Honokiol Ameliorates Post-Myocardial Infarction Heart Failure Through Ucp3-Mediated Reactive Oxygen Species Inhibition
Source: Front Pharmacol. 2022 Feb 21;13:811682. doi: 10.3389/fphar.2022.811682 (PMC8899544; doi:10.3389/fphar.2022.811682)
Supplement: Supplementary file 2 [file DataSheet2.ZIP › original source data2/fig7/E.xlsx]

## Sheet: Sheet1
MI/CT/KO	MI/HKE/KO
1.35172	1.43993
0.757313	1.52174
0.890968	0.954331
